# Supplementary material for: Transcriptomic signatures of WNT-driven pathways and granulosa cell-oocyte interactions during primordial follicle activation
Source: PLoS One. 2024 Oct 23;19(10):e0311978. doi: 10.1371/journal.pone.0311978 (PMC11498688; doi:10.1371/journal.pone.0311978)
Supplement: S1 Table — (XLSX) [file pone.0311978.s009.xlsx]

## Sheet: Table S1
S1 Table. List of top 20 DEGs for each cluster identified from the PD7 control ovary dataset.
Gene	ave_logFC	pct.1	pct.2	FDR	cluster	cluster_name
Inhbb	3.97821	0.976	0.243	5.93815e-44	0	GC
Amh	3.75857	1	0.127	2.59362e-52	0	GC
Hsd17b1	3.20377	0.988	0.19	5.17158e-47	0	GC
Jsrp1	3.06632	0.854	0.063	1.93076e-44	0	GC
Nr5a2	2.90528	1	0.354	3.42214e-40	0	GC
Sema3g	2.86818	0.951	0.131	9.90268e-45	0	GC
Inha	2.8377	1	0.586	4.62166e-37	0	GC
Kazald1	2.83191	1	0.466	1.05325e-37	0	GC
Gm47528	2.79271	0.817	0.041	6.82857e-46	0	GC
Apoa4	2.7619	0.951	0.086	1.31277e-49	0	GC
Gm22747	2.68982	0.488	0.06	4.6828e-17	0	GC
Gm10680	2.6649	0.927	0.075	7.21741e-48	0	GC
Fshr	2.65623	0.61	0.03	1.13037e-30	0	GC
Slc9a3	2.62078	0.89	0.16	7.64042e-37	0	GC
Sel1l3	2.60524	0.988	0.302	6.90093e-39	0	GC
Dhh	2.5589	0.963	0.142	3.3584e-46	0	GC
Cnmd	2.53605	0.866	0.198	6.52022e-30	0	GC
Nos2	2.50874	1	0.183	6.56302e-44	0	GC
Tmem52	2.49023	0.72	0.056	3.52022e-35	0	GC
Shbg	2.46881	0.89	0.09	3.38254e-41	0	GC
Apoa1	2.46865	0.927	0.093	4.96724e-44	0	GC
Zp2	7.61582	1	0.029	1.82388e-66	1	Oo
Zp3	7.20962	1	0.007	2.71075e-70	1	Oo
Padi6	6.77022	1	0.077	7.49414e-60	1	Oo
Nlrp14	6.67631	1	0.029	1.82388e-66	1	Oo
Elobl	6.55295	1	0.033	1.26855e-65	1	Oo
Oas1d	6.50774	1	0.018	2.63011e-68	1	Oo
Oas1h	6.45319	1	0.018	2.63011e-68	1	Oo
Gm47432	6.28388	1	0.004	5.79851e-71	1	Oo
Dppa3	6.27476	1	0.018	2.63011e-68	1	Oo
Nlrp5	6.23166	0.833	0.301	2.65952e-26	1	Oo
Zp1	6.23019	1	0.007	3.17611e-70	1	Oo
Mael	6.20127	1	0.026	4.59813e-67	1	Oo
Gtsf1	6.07056	1	0.011	1.29594e-69	1	Oo
Gm31941	6.00643	1	0.007	2.71075e-70	1	Oo
Sohlh1	5.93721	1	0.096	8.84129e-58	1	Oo
Nobox	5.92077	1	0.099	2.16297e-57	1	Oo
Oas1c	5.86016	1	0.055	1.17024e-62	1	Oo
Gm30198	5.84691	1	0.074	2.70842e-60	1	Oo
AU015836	5.83597	1	0.011	1.29594e-69	1	Oo
Tcl1	5.82633	1	0.015	5.95211e-69	1	Oo
Mir143	3.63113	0.263	0.018	4.99236e-09	2	Int
Gm19688	3.47728	0.447	0.066	4.23768e-14	2	Int
Eng	3.1941	0.816	0.197	3.43099e-27	2	Int
Ggt5	3.13214	0.921	0.296	2.78054e-33	2	Int
Mir145a	3.08104	0.342	0.033	2.48942e-11	2	Int
Carmn	3.07746	0.829	0.161	1.2711e-30	2	Int
Gdf10	3.02301	0.776	0.099	5.34806e-33	2	Int
Scube2	2.98192	0.921	0.314	2.90141e-32	2	Int
Col4a4	2.97943	0.868	0.321	1.46075e-26	2	Int
Kcnq4	2.96264	0.763	0.08	5.36128e-35	2	Int
Cilp	2.8854	0.487	0.128	3.72901e-10	2	Int
Pdgfrl	2.8832	0.803	0.193	3.1983e-27	2	Int
Sfrp1	2.87406	0.921	0.314	4.2039e-29	2	Int
Mfap4	2.87377	0.934	0.522	1.27663e-27	2	Int
Tcf21	2.8464	0.934	0.088	5.09126e-46	2	Int
Gm9985	2.8401	0.289	0.022	3.82191e-10	2	Int
Frem1	2.82698	0.947	0.296	2.04609e-34	2	Int
Arap3	2.82554	0.408	0.055	4.00519e-12	2	Int
Aoc3	2.81822	0.605	0.142	4.41725e-16	2	Int
Abcc9	2.81492	0.737	0.365	5.25574e-14	2	Int
Ifi204	3.05462	0.51	0.09	1.02165e-11	3	Pre-GC
AW011738	2.96868	0.49	0.116	8.74105e-08	3	Pre-GC
Gm47897	2.76619	0.469	0.03	3.33444e-19	3	Pre-GC
Ifi211	2.7635	0.49	0.066	8.07267e-14	3	Pre-GC
Gm43116	2.58599	0.735	0.126	1.84984e-20	3	Pre-GC
Bcan	2.54255	0.714	0.186	9.29531e-13	3	Pre-GC
C230066G23Rik	2.50597	0.735	0.11	1.12284e-22	3	Pre-GC
Mndal	2.50196	0.49	0.05	9.02797e-16	3	Pre-GC
Gm33050	2.45329	0.551	0.073	7.31569e-16	3	Pre-GC
C530043K16Rik	2.4415	0.796	0.316	2.88387e-13	3	Pre-GC
Bmp4	2.4194	0.694	0.159	1.47578e-13	3	Pre-GC
Serpinb8	2.3949	0.51	0.116	5.83076e-09	3	Pre-GC
Colec11	2.36334	0.449	0.066	4.76302e-11	3	Pre-GC
Gm47903	2.33901	0.327	0.033	1.00729e-08	3	Pre-GC
Gm16243	2.31802	0.408	0.126	0.00119955	3	Pre-GC
Crygb	2.22762	0.429	0.15	0.01762	3	Pre-GC
Cyp2u1	2.19771	0.837	0.601	1.66759e-06	3	Pre-GC
Gm47896	2.14779	0.796	0.276	9.37787e-12	3	Pre-GC
Hs3st1	2.14592	0.939	0.405	2.12107e-16	3	Pre-GC
Fras1	2.13788	1	0.698	2.02378e-19	3	Pre-GC
Krt19	6.80985	0.951	0.013	8.10384e-63	4	OSE
Upk3b	6.56488	0.976	0.016	1.77003e-63	4	OSE
Sprr1a	5.7162	0.488	0.006	2.68682e-28	4	OSE
Upk1b	5.56244	0.951	0.026	9.34785e-58	4	OSE
Muc16	5.24444	0.902	0.013	1.27073e-58	4	OSE
Gpm6a	5.21088	0.976	0.061	7.67363e-50	4	OSE
Wnt2b	5.10588	0.951	0.265	4.90648e-26	4	OSE
Msln	4.93766	0.878	0.159	7.97377e-28	4	OSE
Unc45b	4.80309	0.927	0.016	6.81049e-59	4	OSE
Mt2	4.66366	0.854	0.055	1.52843e-40	4	OSE
1700086L19Rik	4.58372	0.293	0.042	4.97638e-05	4	OSE
Krt7	4.52901	0.951	0.129	1.70369e-36	4	OSE
n-R5s98	4.35507	0.537	0.003	7.68061e-34	4	OSE
Tm4sf5	4.33463	0.878	0.006	2.36688e-59	4	OSE
Car9	4.32345	0.902	0.181	1.49203e-27	4	OSE
Rarres1	4.27096	0.488	0.023	4.26908e-22	4	OSE
Pkhd1l1	4.23676	0.951	0.184	4.21992e-31	4	OSE
Unc45bos	4.2006	0.902	0.006	2.18085e-61	4	OSE
Stk26	4.16347	1	0.207	5.32807e-33	4	OSE
Lgals2	4.13375	0.951	0.065	3.60191e-46	4	OSE
Aqp1	4.13038	0.634	0.039	6.39208e-28	4	OSE
Gm12811	3.59995	0.708	0.012	9.24912e-40	5	eTC
Cdkn2c	3.34788	0.958	0.267	4.39078e-14	5	eTC
Pimreg	3.28865	0.875	0.147	7.56577e-18	5	eTC
Hck	3.22485	0.75	0.046	3.65778e-27	5	eTC
Hhip	2.84376	0.708	0.058	2.44153e-20	5	eTC
9630013D21Rik	2.8347	0.708	0.015	1.01253e-37	5	eTC
Neurl1b	2.81464	0.958	0.316	2.36479e-12	5	eTC
Tmem100	2.75236	0.75	0.135	2.10813e-11	5	eTC
Slc2a4	2.72322	0.792	0.221	2.17862e-09	5	eTC
Fbln7	2.7068	0.875	0.086	3.94202e-24	5	eTC
Psrc1	2.65183	0.833	0.215	4.68217e-11	5	eTC
Gm49480	2.61143	0.417	0.074	0.000966595	5	eTC
Top2a	2.5745	1	0.546	7.95542e-10	5	eTC
Gm22551	2.56816	0.417	0.009	5.89417e-20	5	eTC
Neil3	2.55786	0.917	0.368	3.51351e-10	5	eTC
H2ac4	2.53392	0.917	0.567	3.85964e-05	5	eTC
Pclaf	2.52737	0.958	0.411	1.03458e-10	5	eTC
H2bc14	2.511	0.958	0.607	3.30388e-06	5	eTC
Gm27820	2.50046	0.458	0.018	2.22416e-17	5	eTC
Alpl	2.4501	0.958	0.212	1.92197e-15	5	eTC
