# Supplementary material for: Transcriptomic signatures of WNT-driven pathways and granulosa cell-oocyte interactions during primordial follicle activation
Source: PLoS One. 2024 Oct 23;19(10):e0311978. doi: 10.1371/journal.pone.0311978 (PMC11498688; doi:10.1371/journal.pone.0311978)
Supplement: S2 Table — (XLSX) [file pone.0311978.s010.xlsx]

## Sheet: Table S2
S2 Table. List of top 20 DEGs for each cluster identified from the PD7 Wls cKO ovary dataset.
Gene	avg_logFC	pct.1	pct.2	FDR	cluster	cluster_name
Ifi202b	3.48168	0.356	0.037	1.7095e-12	0	pre-GC
Ifi204	2.99862	0.842	0.148	1.54822e-37	0	pre-GC
Ifi211	2.97672	0.812	0.119	6.79658e-38	0	pre-GC
Gm8893	2.9041	0.376	0.059	1.66454e-10	0	pre-GC
Bmp4	2.81503	0.812	0.174	3.04551e-33	0	pre-GC
Myocd	2.76801	0.663	0.1	1.37045e-26	0	pre-GC
Ifi203-ps	2.74283	0.574	0.03	7.68707e-30	0	pre-GC
Ano1	2.7038	0.911	0.615	1.73118e-24	0	pre-GC
Cyp2u1	2.66191	0.95	0.589	1.00809e-32	0	pre-GC
4930534D22Rik	2.61677	0.911	0.293	6.50133e-38	0	pre-GC
Mndal	2.57144	0.713	0.059	1.23698e-35	0	pre-GC
Chst9	2.54744	0.832	0.115	6.76499e-39	0	pre-GC
Zfp459	2.52803	0.901	0.389	1.97455e-30	0	pre-GC
Pde8b	2.41737	0.99	0.585	2.93457e-41	0	pre-GC
Platr26	2.41103	0.743	0.107	1.60885e-32	0	pre-GC
Gm33050	2.34765	0.446	0.026	9.15432e-21	0	pre-GC
Chrdl1	2.33768	0.98	0.274	1.05721e-43	0	pre-GC
Trac	2.33076	0.881	0.178	5.65815e-34	0	pre-GC
Gm23084	2.32551	0.455	0.067	8.37065e-15	0	pre-GC
Bcan	2.29849	0.713	0.159	1.42765e-23	0	pre-GC
Pir	2.27693	0.931	0.307	8.25962e-36	0	pre-GC
Col1a1	8.19907	1	0.118	3.94304e-54	1	Int
Mfap4	6.44303	1	0.507	1.02733e-34	1	Int
Dpt	6.26223	0.785	0.007	3.68555e-55	1	Int
Dlk1	5.74449	1	0.304	2.98222e-40	1	Int
Pdgfra	5.73346	1	0.069	3.52275e-61	1	Int
Mir7025	5.68181	0.892	0.01	6.75066e-64	1	Int
Col1a2	5.46524	1	0.225	1.58202e-44	1	Int
Ngfr	5.36026	0.985	0.131	5.05669e-51	1	Int
Lum	5.26304	0.985	0.016	1.25145e-70	1	Int
Mmp2	5.20885	1	0.271	7.20319e-42	1	Int
Pi15	5.09716	0.985	0.026	2.65076e-68	1	Int
Igfbp7	4.9778	1	0.232	9.18046e-44	1	Int
Spon2	4.97696	0.908	0.023	1.33809e-61	1	Int
Rtl3	4.94467	0.908	0.003	2.77433e-67	1	Int
Tcf21	4.92773	0.954	0.007	1.78459e-70	1	Int
Igfbp3	4.9264	0.969	0.333	4.1849e-34	1	Int
Eng	4.91334	0.908	0.078	6.91061e-50	1	Int
Mrc2	4.87535	1	0.098	1.13632e-56	1	Int
Nrk	4.87185	0.985	0.105	6.54667e-54	1	Int
Cilp	4.66683	0.692	0.078	6.41672e-31	1	Int
Pimreg	2.82894	0.362	0.115	0.00183819	2	GC
Top2a	2.80767	0.603	0.374	0.00881739	2	GC
Sema3g	2.69194	0.879	0.134	1.63251e-32	2	GC
Amh	2.67519	0.81	0.198	2.01674e-21	2	GC
Dnph1	2.48278	0.845	0.173	1.55732e-25	2	GC
Gm10680	2.46268	0.914	0.128	4.86079e-35	2	GC
H2bc14	2.44511	0.776	0.473	0.0271924	2	GC
Apoa4	2.40387	0.931	0.157	3.33397e-32	2	GC
Inhbb	2.32945	1	0.355	4.56537e-27	2	GC
H1f5	2.32408	0.914	0.399	1.40886e-12	2	GC
Plekhd1	2.32148	0.931	0.351	5.92639e-24	2	GC
Sel1l3	2.30883	1	0.419	4.78108e-28	2	GC
Tnnc1	2.28294	0.638	0.125	7.43471e-16	2	GC
Pclaf	2.26442	0.672	0.233	8.99647e-11	2	GC
Gm47528	2.2644	0.828	0.125	4.34427e-29	2	GC
Fgfbp3	2.22636	0.69	0.201	1.19782e-12	2	GC
Gm44454	2.19821	0.655	0.339	0.000800379	2	GC
Ncapd2	2.19036	0.948	0.824	9.04279e-07	2	GC
Psrc1	2.1476	0.483	0.147	9.407e-07	2	GC
H2ac15	2.13671	0.81	0.473	2.58276e-05	2	GC
Gm22284	3.4946	0.589	0.01	6.24815e-37	3	Oo
Gm18862	3.37557	1	0.067	2.56146e-56	3	Oo
Gm24340	3.34218	0.357	0.01	1.04003e-18	3	Oo
Gm37067	3.33312	0.964	0.054	2.53629e-56	3	Oo
Gm12433	3.33183	1	0.089	2.69628e-52	3	Oo
Mir6412	3.32353	0.571	0.013	7.92012e-34	3	Oo
Gm18820	3.26716	1	0.057	3.48223e-58	3	Oo
Gm12432	3.21019	1	0.083	2.4387e-53	3	Oo
Gm48891	3.193	0.786	0.035	2.48343e-44	3	Oo
Gm22936	3.17068	0.607	0.013	3.42729e-37	3	Oo
Gm17821	3.15467	1	0.117	5.4784e-47	3	Oo
Gm25867	3.14948	0.5	0.013	2.08617e-28	3	Oo
Cnpy1	3.13224	1	0.102	5.83307e-52	3	Oo
Gm13938	3.02836	1	0.089	2.73057e-51	3	Oo
Bend6	3.02561	1	0.143	2.91325e-45	3	Oo
Gm29016	3.02032	1	0.095	1.99292e-50	3	Oo
Gm5255	2.97719	0.554	0.019	1.63702e-30	3	Oo
Ttn	2.94902	1	0.21	2.03982e-39	3	Oo
Gm47267	2.94438	0.911	0.063	6.70166e-48	3	Oo
Sycp2l	2.9393	1	0.108	5.54727e-51	3	Oo
Tshr	2.93781	1	0.121	6.18268e-48	3	Oo
Krt19	6.77507	0.968	0.012	2.072e-66	4	OSE
Upk3b	6.51501	0.935	0.009	2.01704e-65	4	OSE
Msln	5.89718	0.871	0.156	6.19023e-23	4	OSE
Gpm6a	5.52966	1	0.1	3.23464e-39	4	OSE
Upk1b	5.47231	0.774	0.006	9.78313e-54	4	OSE
Muc16	5.02511	0.871	0.006	5.84313e-62	4	OSE
Unc45b	4.91476	0.839	0.012	3.15785e-55	4	OSE
Lrrn4	4.76947	0.839	0.132	3.29409e-23	4	OSE
Krt7	4.72321	0.968	0.103	1.73813e-36	4	OSE
Aqp1	4.61064	0.581	0.044	1.84413e-20	4	OSE
Plet1	4.5699	0.484	0.038	7.34652e-16	4	OSE
Mt2	4.52445	0.774	0.074	2.93922e-27	4	OSE
Oasl1	4.33899	0.548	0.065	3.97875e-14	4	OSE
Krt17	4.31888	0.419	0.112	0.00187259	4	OSE
Stk26	4.20604	0.968	0.174	1.48049e-27	4	OSE
n-R5s98	4.20015	0.548	0.009	9.74245e-33	4	OSE
Ppl	4.18431	1	0.256	1.59521e-23	4	OSE
Kcnh6	4.17788	0.903	0.088	2.80502e-34	4	OSE
Pkhd1l1	4.1749	0.903	0.112	2.49291e-30	4	OSE
Krt18	4.15331	0.968	0.329	6.15505e-19	4	OSE
H2ac1	2.54169	0.71	0.079	3.11223e-20	5	Alt-Oo
Crabp1	2.1277	0.968	0.162	3.06633e-22	5	Alt-Oo
Gm44344	2.05592	0.419	0.044	5.65274e-10	5	Alt-Oo
Zp3	2.03841	1	0.188	1.02885e-20	5	Alt-Oo
Ooep	2.02691	1	0.285	7.60518e-17	5	Alt-Oo
Pinlyp	1.96711	1	0.162	1.54914e-22	5	Alt-Oo
Gdf9	1.96621	1	0.203	1.08217e-19	5	Alt-Oo
Pou5f1	1.9611	1	0.194	5.4459e-21	5	Alt-Oo
Gm14736	1.95967	0.484	0.062	3.81692e-10	5	Alt-Oo
Khdc3	1.95607	0.903	0.156	2.33162e-17	5	Alt-Oo
Fmr1nb	1.95579	1	0.162	7.44591e-25	5	Alt-Oo
Zp1	1.95366	1	0.168	4.20769e-22	5	Alt-Oo
1700016K19Rik	1.94608	0.774	0.121	2.0163e-17	5	Alt-Oo
AU022751	1.9424	1	0.176	1.64412e-21	5	Alt-Oo
C86187	1.9379	1	0.194	1.40935e-20	5	Alt-Oo
Timm8a2	1.9345	0.968	0.162	1.6101e-21	5	Alt-Oo
Gm19553	1.92726	1	0.185	4.38122e-21	5	Alt-Oo
Lhx8	1.92704	1	0.168	5.60739e-23	5	Alt-Oo
Gm15753	1.92492	1	0.203	5.6175e-21	5	Alt-Oo
Dhrs2	1.92221	1	0.156	2.16206e-23	5	Alt-Oo
Hsd3b1	2.94869	0.897	0.465	1.83662e-09	6	Alt-GC
Stc1	2.70071	0.517	0.096	2.93494e-07	6	Alt-GC
Edn1	2.65808	0.517	0.12	3.33762e-05	6	Alt-GC
Acsbg1	2.53287	0.793	0.374	1.21612e-05	6	Alt-GC
Gm47118	2.37535	0.448	0.076	3.31499e-06	6	Alt-GC
Edil3	2.37118	0.586	0.12	7.86119e-09	6	Alt-GC
Gm14225	2.34741	0.276	0.029	7.67387e-05	6	Alt-GC
Mir1957a	2.29704	0.414	0.105	0.0234861	6	Alt-GC
Gm14020	2.26593	0.862	0.199	4.51422e-13	6	Alt-GC
Cst8	2.26139	0.379	0.094	0.0336038	6	Alt-GC
Bves	2.25677	0.931	0.251	5.90924e-15	6	Alt-GC
Pdlim4	2.23863	0.966	0.512	7.20376e-12	6	Alt-GC
Gm18957	2.17058	0.414	0.035	7.01688e-11	6	Alt-GC
Gm14021	2.15501	0.69	0.143	1.70907e-10	6	Alt-GC
Mir7686	2.11083	0.552	0.123	2.2105e-06	6	Alt-GC
Pde7b	2.10847	0.966	0.477	1.71387e-09	6	Alt-GC
Sema3b	2.08933	0.897	0.38	7.02092e-10	6	Alt-GC
Lrrtm1	2.05674	0.586	0.143	1.57777e-06	6	Alt-GC
Col8a1	2.03412	0.552	0.044	6.83229e-17	6	Alt-GC
Clu	1.99023	1	0.716	3.88428e-12	6	Alt-GC
