# Supplementary material for: Transcriptomic signatures of WNT-driven pathways and granulosa cell-oocyte interactions during primordial follicle activation
Source: PLoS One. 2024 Oct 23;19(10):e0311978. doi: 10.1371/journal.pone.0311978 (PMC11498688; doi:10.1371/journal.pone.0311978)
Supplement: S3 Table — (XLSX) [file pone.0311978.s011.xlsx]

## Sheet: Table S3
S3 Table. List of DEGs identified with Seurat from granulosa cell subpopulation dataset.
Gene	avg_log2FC	pct.1	pct.2	FDR	cluster	cluster_name
Jsrp1	4.05027	0.857	0.108	3.77428e-35	0	G3: GC-Ctrl
Amh	3.8782	1	0.478	1.95364e-32	0	G3: GC-Ctrl
Vcan	3.40009	0.988	0.431	1.25883e-31	0	G3: GC-Ctrl
Snord14c	3.28008	0.595	0.155	7.08473e-13	0	G3: GC-Ctrl
9530036M11Rik	3.22858	0.536	0.034	3.71078e-21	0	G3: GC-Ctrl
Snord14e	3.0757	0.524	0.086	1.22971e-13	0	G3: GC-Ctrl
Snord14d	3.04013	0.667	0.259	6.01985e-11	0	G3: GC-Ctrl
Tmem171	2.98071	0.345	0.022	3.80115e-12	0	G3: GC-Ctrl
Hamp2	2.93522	0.25	0	1.28979e-10	0	G3: GC-Ctrl
Gm22935	2.93288	0.286	0.052	0.000216701	0	G3: GC-Ctrl
Gm45889	2.81129	1	0.578	1.4631e-26	0	G3: GC-Ctrl
Gdf15	2.77662	0.381	0.078	1.18581e-06	0	G3: GC-Ctrl
Gm24119	2.68698	0.595	0.28	0.000236718	0	G3: GC-Ctrl
Gldn	2.65548	0.81	0.155	6.88689e-23	0	G3: GC-Ctrl
Hsph1	2.63682	0.988	0.897	6.75243e-21	0	G3: GC-Ctrl
Mir5710	2.60986	0.369	0.125	0.00743597	0	G3: GC-Ctrl
Chn2	2.56887	1	0.362	3.24207e-31	0	G3: GC-Ctrl
Smim41	2.49578	0.94	0.315	2.47906e-26	0	G3: GC-Ctrl
Gm36948	2.45005	0.393	0.069	5.98679e-08	0	G3: GC-Ctrl
Fgfbp3	2.36388	0.857	0.427	3.66117e-13	0	G3: GC-Ctrl
H2bc18	2.33809	0.369	0.125	0.0300522	0	G3: GC-Ctrl
Cntn4	2.31496	0.964	0.375	2.83574e-24	0	G3: GC-Ctrl
Mcm5	2.29267	0.774	0.345	8.70407e-12	0	G3: GC-Ctrl
Ifitm1	2.28945	0.667	0.224	8.75711e-10	0	G3: GC-Ctrl
Chrm4	2.27157	0.405	0.108	0.000100324	0	G3: GC-Ctrl
Ihh	2.26714	0.44	0.06	6.57987e-12	0	G3: GC-Ctrl
Gm44282	2.26611	0.333	0.091	0.00138347	0	G3: GC-Ctrl
Gm29539	2.26398	0.583	0.19	3.99177e-09	0	G3: GC-Ctrl
Sema6b	2.235	0.44	0.082	2.70523e-09	0	G3: GC-Ctrl
Dnajb1	2.20708	1	0.991	3.37696e-12	0	G3: GC-Ctrl
Siglece	2.19282	0.762	0.25	1.01041e-14	0	G3: GC-Ctrl
Rcor2	2.17959	0.75	0.211	5.00879e-16	0	G3: GC-Ctrl
Shbg	2.11326	0.881	0.366	1.28104e-15	0	G3: GC-Ctrl
Scube1	2.10129	0.881	0.397	1.29585e-14	0	G3: GC-Ctrl
Il10ra	2.08925	0.333	0.022	6.10372e-11	0	G3: GC-Ctrl
Ddah1	2.06215	0.821	0.246	2.08782e-17	0	G3: GC-Ctrl
Sox18	2.0571	0.536	0.155	7.98606e-08	0	G3: GC-Ctrl
Gm27747	2.05338	0.429	0.112	6.55108e-06	0	G3: GC-Ctrl
Gm27231	2.0414	0.321	0.047	4.3174e-07	0	G3: GC-Ctrl
Hspe1	2.03647	1	0.996	9.29101e-22	0	G3: GC-Ctrl
Dyrk3	2.03488	0.571	0.099	2.94959e-15	0	G3: GC-Ctrl
Rtn4rl1	2.033	0.286	0.043	3.89684e-05	0	G3: GC-Ctrl
Gm11915	2.02826	0.321	0.086	0.00519181	0	G3: GC-Ctrl
Wnt11	2.02148	0.583	0.108	4.06996e-13	0	G3: GC-Ctrl
Swt1	2.0212	1	0.996	2.71943e-06	0	G3: GC-Ctrl
1700007K13Rik	2.02099	0.548	0.112	5.95628e-11	0	G3: GC-Ctrl
Gm22680	2.01589	0.25	0.06	0.0445623	0	G3: GC-Ctrl
Mmd2	2.01553	0.655	0.116	2.84506e-17	0	G3: GC-Ctrl
Gm27741	1.99655	0.726	0.332	2.29942e-09	0	G3: GC-Ctrl
Nhej1	1.99258	0.774	0.306	1.63892e-12	0	G3: GC-Ctrl
Mmp2	1.98919	0.595	0.19	1.97447e-08	0	G3: GC-Ctrl
Zfand2a	1.97756	0.988	0.931	1.65728e-08	0	G3: GC-Ctrl
Hspa1b	1.96697	0.988	0.746	2.84245e-19	0	G3: GC-Ctrl
Brca1	1.96101	0.607	0.19	5.03059e-09	0	G3: GC-Ctrl
Hspa1a	1.95588	0.988	0.75	6.70902e-19	0	G3: GC-Ctrl
Gm11832	1.95485	0.381	0.099	0.000192083	0	G3: GC-Ctrl
Gm26132	1.95067	0.31	0.069	0.00130784	0	G3: GC-Ctrl
Dhh	1.94342	0.952	0.435	4.9301e-20	0	G3: GC-Ctrl
Gm43143	1.93448	0.405	0.099	1.96173e-06	0	G3: GC-Ctrl
Gm49442	1.92099	0.94	0.397	2.95966e-20	0	G3: GC-Ctrl
Fam83d	1.91657	0.667	0.293	0.000480293	0	G3: GC-Ctrl
Mcm3	1.91618	0.798	0.461	4.65818e-07	0	G3: GC-Ctrl
Slfn9	1.90697	0.679	0.241	3.59359e-09	0	G3: GC-Ctrl
Atg9b	1.90539	0.5	0.103	2.07435e-10	0	G3: GC-Ctrl
Dtl	1.90271	0.929	0.392	5.93046e-16	0	G3: GC-Ctrl
Gm47111	1.89778	0.286	0.047	5.74288e-05	0	G3: GC-Ctrl
Wnt5b	1.8845	0.881	0.375	1.81457e-15	0	G3: GC-Ctrl
Mapk13	1.88434	0.905	0.448	4.40737e-14	0	G3: GC-Ctrl
Gng7	1.88002	0.571	0.151	3.45416e-09	0	G3: GC-Ctrl
Gm20481	1.8779	0.988	0.642	2.83046e-18	0	G3: GC-Ctrl
Serpinf1	1.86222	1	0.634	4.54669e-24	0	G3: GC-Ctrl
Gm2862	1.85587	0.619	0.284	0.000123178	0	G3: GC-Ctrl
Cyp19a1	1.85554	0.607	0.159	5.94716e-11	0	G3: GC-Ctrl
Kntc1	1.85375	0.56	0.185	4.91223e-07	0	G3: GC-Ctrl
Kif23	1.84965	0.667	0.332	1.68827e-05	0	G3: GC-Ctrl
Cacna2d2	1.84873	0.952	0.543	3.53304e-18	0	G3: GC-Ctrl
Uhrf1	1.84843	0.702	0.31	2.832e-08	0	G3: GC-Ctrl
Mrps6	1.84374	1	0.875	9.24873e-13	0	G3: GC-Ctrl
Dna2	1.84329	0.619	0.198	5.91487e-09	0	G3: GC-Ctrl
Rad54b	1.83031	0.679	0.272	1.75659e-08	0	G3: GC-Ctrl
Rap2b	1.82929	1	0.884	8.93546e-14	0	G3: GC-Ctrl
Gm17141	1.82771	0.714	0.216	6.53478e-14	0	G3: GC-Ctrl
Stra6	1.82574	0.988	0.69	7.01858e-21	0	G3: GC-Ctrl
Dscc1	1.81598	0.631	0.159	1.40924e-11	0	G3: GC-Ctrl
Gm22748	1.81365	0.583	0.241	2.94632e-05	0	G3: GC-Ctrl
Hspa1l	1.81206	0.976	0.625	1.87983e-18	0	G3: GC-Ctrl
Pole	1.81	0.786	0.444	1.00279e-06	0	G3: GC-Ctrl
Tmem52	1.80015	0.714	0.211	2.57584e-12	0	G3: GC-Ctrl
Gm13831	1.7977	0.667	0.431	0.0298516	0	G3: GC-Ctrl
Gm6012	1.79289	0.321	0.095	0.0116474	0	G3: GC-Ctrl
Chaf1b	1.7916	0.714	0.306	5.51451e-08	0	G3: GC-Ctrl
Cspg4	1.79014	0.857	0.319	2.64563e-14	0	G3: GC-Ctrl
Phf19	1.78396	0.345	0.086	0.000190049	0	G3: GC-Ctrl
Gm31793	1.78268	0.369	0.086	2.70727e-05	0	G3: GC-Ctrl
Gm15527	1.77955	0.571	0.138	1.53511e-11	0	G3: GC-Ctrl
Psat1	1.77562	0.738	0.401	7.38848e-06	0	G3: GC-Ctrl
Gm10501	1.77394	0.976	0.634	6.81225e-18	0	G3: GC-Ctrl
Pidd1	1.76355	0.714	0.22	9.77272e-12	0	G3: GC-Ctrl
Rrm2	1.76259	0.571	0.241	0.000720342	0	G3: GC-Ctrl
Gm5648	1.75786	0.619	0.233	1.03117e-07	0	G3: GC-Ctrl
Ptgis	1.75695	0.833	0.289	3.25936e-14	0	G3: GC-Ctrl
Cdc6	1.75691	0.429	0.121	2.55389e-05	0	G3: GC-Ctrl
Pclaf	1.75649	0.714	0.353	5.44229e-06	0	G3: GC-Ctrl
Mcm2	1.75626	0.905	0.573	5.41708e-10	0	G3: GC-Ctrl
Aurka	1.75397	0.488	0.194	0.00638634	0	G3: GC-Ctrl
Asf1b	1.75369	0.476	0.159	0.000218897	0	G3: GC-Ctrl
Cdc45	1.74993	0.536	0.293	0.0214268	0	G3: GC-Ctrl
Cdca7	1.74756	0.821	0.375	2.02825e-11	0	G3: GC-Ctrl
Dusp9	1.74755	0.345	0.095	0.00247661	0	G3: GC-Ctrl
1700025N21Rik	1.74727	0.429	0.155	0.00475672	0	G3: GC-Ctrl
Dnaja1	1.7385	1	1	1.01716e-06	0	G3: GC-Ctrl
Gm23122	1.73575	0.357	0.103	0.0050516	0	G3: GC-Ctrl
Gmnn	1.72773	0.631	0.28	1.54962e-05	0	G3: GC-Ctrl
Wdr76	1.72456	0.81	0.504	1.30039e-07	0	G3: GC-Ctrl
Trpc3	1.72286	0.345	0.056	3.05462e-07	0	G3: GC-Ctrl
Cdt1	1.71785	0.786	0.371	4.43478e-09	0	G3: GC-Ctrl
Tspan15	1.71712	0.976	0.578	3.76735e-15	0	G3: GC-Ctrl
Cdc7	1.7071	0.738	0.353	1.00763e-07	0	G3: GC-Ctrl
Trim59	1.70402	0.893	0.474	3.47198e-09	0	G3: GC-Ctrl
H2-Ab1	1.70079	0.369	0.121	0.014819	0	G3: GC-Ctrl
Clspn	1.69921	0.512	0.246	0.0216506	0	G3: GC-Ctrl
Efna2	1.6976	0.762	0.263	4.00695e-13	0	G3: GC-Ctrl
Gm27718	1.69566	0.333	0.095	0.0207944	0	G3: GC-Ctrl
Gm23593	1.69055	0.298	0.082	0.042818	0	G3: GC-Ctrl
Gm44867	1.68643	0.381	0.121	0.00520266	0	G3: GC-Ctrl
Neil3	1.67268	0.417	0.151	0.00669952	0	G3: GC-Ctrl
Dut	1.66625	0.976	0.862	6.99935e-10	0	G3: GC-Ctrl
E2f2	1.66213	0.393	0.134	0.00718805	0	G3: GC-Ctrl
Spire2	1.6615	0.893	0.341	1.37649e-14	0	G3: GC-Ctrl
Gla	1.66046	0.798	0.526	2.42306e-05	0	G3: GC-Ctrl
Ska3	1.66036	0.452	0.19	0.0471041	0	G3: GC-Ctrl
Gm24945	1.65941	0.452	0.181	0.0371835	0	G3: GC-Ctrl
Mms22l	1.6541	0.786	0.461	5.96754e-07	0	G3: GC-Ctrl
Kank4os	1.65349	0.25	0.043	0.0010975	0	G3: GC-Ctrl
Cth	1.65325	0.524	0.207	0.000505744	0	G3: GC-Ctrl
B430305J03Rik	1.6525	0.988	0.849	1.83438e-14	0	G3: GC-Ctrl
Timeless	1.64827	0.786	0.444	1.40345e-07	0	G3: GC-Ctrl
H1f1	1.64818	0.595	0.207	1.79303e-06	0	G3: GC-Ctrl
Gpha2	1.64486	0.452	0.108	1.42969e-06	0	G3: GC-Ctrl
Gm12352	1.64267	0.964	0.681	6.70112e-13	0	G3: GC-Ctrl
Plk2	1.64174	0.738	0.362	5.07533e-07	0	G3: GC-Ctrl
Slc5a3	1.64013	1	0.953	4.84785e-12	0	G3: GC-Ctrl
Tyms	1.63845	0.905	0.517	9.5239e-08	0	G3: GC-Ctrl
Exo1	1.63501	0.643	0.397	0.00772521	0	G3: GC-Ctrl
Slc38a3	1.63434	0.31	0.065	0.000220825	0	G3: GC-Ctrl
Cdk1	1.63411	0.726	0.453	0.00578724	0	G3: GC-Ctrl
Slc30a2	1.62767	0.298	0.069	0.00265615	0	G3: GC-Ctrl
Galnt16	1.62121	0.56	0.19	7.75709e-07	0	G3: GC-Ctrl
Uspl1	1.62047	1	0.935	3.14053e-16	0	G3: GC-Ctrl
Gm49499	1.61955	0.738	0.392	4.09796e-07	0	G3: GC-Ctrl
Cenpi	1.61611	0.5	0.203	0.00366161	0	G3: GC-Ctrl
Rtl10	1.60661	1	0.616	6.60481e-16	0	G3: GC-Ctrl
Top2a	1.60157	0.667	0.254	6.36569e-08	0	G3: GC-Ctrl
Stil	1.60126	0.631	0.28	4.09827e-05	0	G3: GC-Ctrl
Gm45902	1.60118	0.964	0.849	1.87031e-07	0	G3: GC-Ctrl
Hspd1	1.59809	1	1	1.72746e-25	0	G3: GC-Ctrl
Wee1	1.59336	0.893	0.53	1.06443e-06	0	G3: GC-Ctrl
Mcm7	1.59264	1	0.862	2.9409e-10	0	G3: GC-Ctrl
Syce2	1.58486	0.536	0.216	0.000102933	0	G3: GC-Ctrl
Rtn4r	1.58471	0.381	0.095	0.000123248	0	G3: GC-Ctrl
Slc43a3	1.58161	0.69	0.414	0.000259644	0	G3: GC-Ctrl
Pole2	1.57949	0.69	0.332	1.17269e-06	0	G3: GC-Ctrl
Zwilch	1.57153	0.726	0.345	2.81942e-07	0	G3: GC-Ctrl
Hells	1.57111	0.81	0.629	0.00227731	0	G3: GC-Ctrl
Gm20949	1.5661	0.274	0.056	0.00198308	0	G3: GC-Ctrl
Prr15	1.56323	0.702	0.284	1.49354e-07	0	G3: GC-Ctrl
Mlxipl	1.5627	0.679	0.25	1.04499e-08	0	G3: GC-Ctrl
Lzts1	1.56087	0.881	0.384	8.87327e-10	0	G3: GC-Ctrl
Gm50184	1.56078	0.321	0.091	0.0180946	0	G3: GC-Ctrl
Mcm10	1.55711	0.536	0.198	3.39512e-05	0	G3: GC-Ctrl
Rad51ap1	1.55388	0.571	0.276	0.00117361	0	G3: GC-Ctrl
Srl	1.55011	0.964	0.612	3.3845e-13	0	G3: GC-Ctrl
Bub1b	1.55005	0.702	0.276	1.20976e-07	0	G3: GC-Ctrl
Slfn4	1.5499	0.583	0.155	3.32477e-10	0	G3: GC-Ctrl
Il13ra2	1.54586	0.274	0.017	2.48587e-08	0	G3: GC-Ctrl
Mamstr	1.54157	0.393	0.147	0.0131862	0	G3: GC-Ctrl
Gm23134	1.53892	0.845	0.509	7.42865e-06	0	G3: GC-Ctrl
Irf6	1.53753	0.833	0.276	7.3905e-14	0	G3: GC-Ctrl
Lpcat2	1.53644	0.798	0.276	3.02658e-12	0	G3: GC-Ctrl
Espn	1.53432	0.905	0.504	7.46856e-11	0	G3: GC-Ctrl
Snca	1.53242	0.321	0.065	0.000106713	0	G3: GC-Ctrl
Nup210	1.53055	0.905	0.478	3.24508e-12	0	G3: GC-Ctrl
Mis18bp1	1.52982	0.512	0.224	0.0100682	0	G3: GC-Ctrl
Eya2	1.52862	0.345	0.082	0.000275169	0	G3: GC-Ctrl
Gm34388	1.52676	0.536	0.207	0.000101138	0	G3: GC-Ctrl
Nsmce3	1.52148	1	0.918	3.79863e-18	0	G3: GC-Ctrl
Mdfi	1.5211	0.952	0.543	1.86627e-16	0	G3: GC-Ctrl
Cystm1	1.52088	0.714	0.409	0.000163834	0	G3: GC-Ctrl
Gm1859	1.51526	0.452	0.155	0.00244836	0	G3: GC-Ctrl
Tnfrsf1b	1.51242	0.607	0.22	4.94283e-07	0	G3: GC-Ctrl
Pask	1.51138	0.798	0.384	9.72898e-08	0	G3: GC-Ctrl
Chek2	1.51121	0.869	0.569	3.15604e-08	0	G3: GC-Ctrl
Ticrr	1.51117	0.679	0.414	0.00339477	0	G3: GC-Ctrl
B230209E15Rik	1.50831	0.298	0.039	1.79158e-06	0	G3: GC-Ctrl
Plk1	1.50684	0.464	0.172	0.00527044	0	G3: GC-Ctrl
Ppara	1.50662	0.571	0.198	4.03559e-06	0	G3: GC-Ctrl
Tmem114	1.5045	0.345	0.091	0.00124494	0	G3: GC-Ctrl
Kif4	1.50383	0.595	0.302	0.00827861	0	G3: GC-Ctrl
Gm50078	1.50381	0.488	0.211	0.00585358	0	G3: GC-Ctrl
Gm50080	1.50116	0.631	0.315	0.000473675	0	G3: GC-Ctrl
Apoc3	1.50056	0.548	0.216	0.000203815	0	G3: GC-Ctrl
Gm25048	1.49507	0.452	0.138	0.000394337	0	G3: GC-Ctrl
Gm5487	1.49382	0.917	0.586	8.75543e-11	0	G3: GC-Ctrl
Oip5	1.4935	0.488	0.19	0.00147683	0	G3: GC-Ctrl
Aqp12	1.49188	0.286	0.056	0.000508233	0	G3: GC-Ctrl
Prcd	1.49131	0.774	0.276	1.5369e-10	0	G3: GC-Ctrl
Slc10a1	1.48964	0.405	0.138	0.00491172	0	G3: GC-Ctrl
Nusap1	1.48857	0.464	0.19	0.0388003	0	G3: GC-Ctrl
Gm37982	1.48707	0.357	0.091	0.000469825	0	G3: GC-Ctrl
Gm31659	1.48702	0.369	0.052	2.62497e-08	0	G3: GC-Ctrl
Fanca	1.48626	0.976	0.871	9.82464e-06	0	G3: GC-Ctrl
Ncapg2	1.4842	0.81	0.513	0.00193174	0	G3: GC-Ctrl
Dnmt3c	1.48301	0.75	0.289	5.28815e-11	0	G3: GC-Ctrl
Slc25a42	1.47964	0.988	0.879	1.6219e-15	0	G3: GC-Ctrl
Hirip3	1.47665	0.905	0.53	5.38133e-12	0	G3: GC-Ctrl
Gins1	1.47441	0.643	0.241	1.45648e-07	0	G3: GC-Ctrl
Wdhd1	1.46775	0.798	0.513	4.89585e-05	0	G3: GC-Ctrl
Cnr1	1.46551	0.536	0.172	5.24188e-06	0	G3: GC-Ctrl
Fignl1	1.46341	0.643	0.211	2.35943e-08	0	G3: GC-Ctrl
Kif17	1.45985	0.512	0.138	1.1525e-07	0	G3: GC-Ctrl
Cenph	1.4562	0.488	0.19	0.00184233	0	G3: GC-Ctrl
Ncaph	1.45605	0.643	0.315	0.00024154	0	G3: GC-Ctrl
Ung	1.45217	0.964	0.698	2.40793e-09	0	G3: GC-Ctrl
Spag5	1.45129	0.643	0.341	0.0012376	0	G3: GC-Ctrl
Smc2	1.4461	0.833	0.53	2.80857e-06	0	G3: GC-Ctrl
Chtf18	1.44067	0.762	0.556	0.00332994	0	G3: GC-Ctrl
Pik3cg	1.43933	0.298	0.056	0.000281126	0	G3: GC-Ctrl
2700046A07Rik	1.43632	0.595	0.181	4.70417e-08	0	G3: GC-Ctrl
Wnt6	1.43304	1	0.638	3.6255e-14	0	G3: GC-Ctrl
Rasl12	1.42974	0.452	0.099	4.75985e-08	0	G3: GC-Ctrl
Gm48600	1.42525	0.714	0.466	0.000535432	0	G3: GC-Ctrl
Aunip	1.4249	0.369	0.129	0.0423597	0	G3: GC-Ctrl
Gm38297	1.42435	0.69	0.328	2.55187e-06	0	G3: GC-Ctrl
Gm37510	1.42418	0.69	0.319	4.42315e-06	0	G3: GC-Ctrl
Prim1	1.4225	0.798	0.392	4.08463e-08	0	G3: GC-Ctrl
Adamtsl2	1.42239	0.857	0.483	1.05688e-06	0	G3: GC-Ctrl
Cdh12	1.42166	0.548	0.086	1.64501e-13	0	G3: GC-Ctrl
Shmt1	1.41779	0.964	0.694	3.63175e-13	0	G3: GC-Ctrl
Gm48996	1.41622	0.821	0.552	2.3288e-06	0	G3: GC-Ctrl
Nmral1	1.4157	0.881	0.414	3.42585e-11	0	G3: GC-Ctrl
Ckap2	1.41558	0.619	0.284	0.000439426	0	G3: GC-Ctrl
Calb1	1.41282	0.69	0.25	8.32194e-08	0	G3: GC-Ctrl
H2bu2	1.41005	0.25	0.047	0.0059071	0	G3: GC-Ctrl
Fos	1.4088	0.976	0.909	7.80337e-06	0	G3: GC-Ctrl
Bpifb4	1.40468	0.452	0.147	0.00214788	0	G3: GC-Ctrl
Trim50	1.39803	0.75	0.323	4.30522e-06	0	G3: GC-Ctrl
Hsp90aa1	1.39632	1	1	1.94479e-19	0	G3: GC-Ctrl
Cebpa	1.39455	0.5	0.185	0.00114659	0	G3: GC-Ctrl
Mcm4	1.39148	0.94	0.772	2.98714e-05	0	G3: GC-Ctrl
Racgap1	1.39021	0.833	0.724	0.0181608	0	G3: GC-Ctrl
Hikeshi	1.38928	0.976	0.759	0.00029037	0	G3: GC-Ctrl
Capns2	1.38891	0.25	0.03	6.84567e-05	0	G3: GC-Ctrl
Gm47750	1.38863	0.762	0.444	3.36315e-06	0	G3: GC-Ctrl
Slc27a6	1.38478	0.905	0.53	7.64633e-11	0	G3: GC-Ctrl
Gm11611	1.38455	0.476	0.159	8.17611e-05	0	G3: GC-Ctrl
Snrnp25	1.38084	0.821	0.414	3.21307e-08	0	G3: GC-Ctrl
Tpx2	1.37981	0.464	0.168	0.0056065	0	G3: GC-Ctrl
Ccna2	1.37943	0.905	0.629	9.5504e-05	0	G3: GC-Ctrl
Shtn1	1.37824	0.869	0.565	9.1897e-09	0	G3: GC-Ctrl
Acot1	1.37043	1	0.922	8.55293e-09	0	G3: GC-Ctrl
A330094K24Rik	1.36945	0.583	0.267	0.012676	0	G3: GC-Ctrl
Rad51b	1.36742	0.762	0.444	3.85408e-06	0	G3: GC-Ctrl
Gm24029	1.36733	0.488	0.168	0.00128533	0	G3: GC-Ctrl
Anpep	1.36711	0.619	0.341	0.00734134	0	G3: GC-Ctrl
Kcna7	1.36161	0.262	0.052	0.00322891	0	G3: GC-Ctrl
Phlda3	1.35872	0.726	0.323	7.38551e-06	0	G3: GC-Ctrl
Sema3g	1.35856	0.952	0.418	3.20585e-12	0	G3: GC-Ctrl
Gm37790	1.35687	0.56	0.224	0.000149781	0	G3: GC-Ctrl
Apobec1	1.35602	0.619	0.233	7.11606e-06	0	G3: GC-Ctrl
Il1rn	1.35587	0.405	0.091	1.95113e-06	0	G3: GC-Ctrl
Crispld2	1.35553	0.833	0.401	4.39118e-07	0	G3: GC-Ctrl
Gm15816	1.35347	0.369	0.082	2.99578e-05	0	G3: GC-Ctrl
Gm4739	1.35172	0.917	0.69	1.44681e-05	0	G3: GC-Ctrl
Kif20a	1.35113	0.952	0.819	0.0494637	0	G3: GC-Ctrl
Ncapd2	1.34899	1	0.806	2.76128e-08	0	G3: GC-Ctrl
Dctd	1.34824	0.893	0.478	5.01861e-10	0	G3: GC-Ctrl
C130050O18Rik	1.34556	0.5	0.121	1.40175e-07	0	G3: GC-Ctrl
Spc25	1.34426	0.5	0.207	0.0103204	0	G3: GC-Ctrl
Ppil1	1.34394	1	0.759	3.22432e-15	0	G3: GC-Ctrl
Mns1	1.34376	0.845	0.526	1.86601e-07	0	G3: GC-Ctrl
Hmgb2	1.34301	0.952	0.871	5.9448e-06	0	G3: GC-Ctrl
Tcf7	1.34132	1	0.642	7.45312e-16	0	G3: GC-Ctrl
Myo5c	1.33817	0.929	0.539	6.51265e-10	0	G3: GC-Ctrl
Gm24299	1.33792	0.619	0.276	0.000647388	0	G3: GC-Ctrl
Slc9a3	1.33725	0.893	0.388	4.30969e-11	0	G3: GC-Ctrl
Arhgap11a	1.33659	0.667	0.332	7.82983e-05	0	G3: GC-Ctrl
Tipin	1.33573	0.833	0.56	1.51334e-05	0	G3: GC-Ctrl
Acot11	1.33418	0.321	0.073	0.000784907	0	G3: GC-Ctrl
Tonsl	1.32996	0.881	0.599	1.96241e-06	0	G3: GC-Ctrl
Dnmt1	1.32845	0.988	0.94	2.77828e-07	0	G3: GC-Ctrl
Gm44027	1.3229	0.774	0.435	0.000252681	0	G3: GC-Ctrl
Wls	1.32223	1	0.203	3.59101e-23	0	G3: GC-Ctrl
H2bc3	1.32013	0.881	0.677	0.000306254	0	G3: GC-Ctrl
Snora31	1.31788	0.631	0.293	0.00152428	0	G3: GC-Ctrl
2610318N02Rik	1.31544	0.369	0.103	0.000879449	0	G3: GC-Ctrl
Pcna	1.31446	1	0.996	2.01212e-05	0	G3: GC-Ctrl
Zfp930	1.31443	0.857	0.422	2.93201e-11	0	G3: GC-Ctrl
Pola2	1.31414	0.917	0.72	1.25379e-05	0	G3: GC-Ctrl
Gm25835	1.31369	0.821	0.547	0.00160735	0	G3: GC-Ctrl
Nr0b1	1.31255	0.5	0.147	3.61139e-06	0	G3: GC-Ctrl
Gm7480	1.30963	0.607	0.19	2.64506e-07	0	G3: GC-Ctrl
Gnasas1	1.30853	0.833	0.453	8.97839e-08	0	G3: GC-Ctrl
Trip13	1.30693	0.821	0.457	1.57088e-07	0	G3: GC-Ctrl
Gpr63	1.3069	0.726	0.345	1.99477e-05	0	G3: GC-Ctrl
Haus4	1.30483	0.869	0.5	5.38317e-08	0	G3: GC-Ctrl
Gm27798	1.30442	0.357	0.112	0.032505	0	G3: GC-Ctrl
Gm13511	1.30145	0.667	0.302	5.75738e-05	0	G3: GC-Ctrl
Gm48677	1.30037	0.512	0.237	0.0360429	0	G3: GC-Ctrl
A130048G24Rik	1.29881	0.429	0.095	1.99428e-06	0	G3: GC-Ctrl
Ppp1r1b	1.29876	0.488	0.159	6.36174e-05	0	G3: GC-Ctrl
Hrc	1.29488	0.25	0.052	0.0184149	0	G3: GC-Ctrl
Col24a1	1.2947	0.714	0.332	1.7534e-05	0	G3: GC-Ctrl
Ube2t	1.29463	0.548	0.224	0.000413738	0	G3: GC-Ctrl
Cenpe	1.29342	0.548	0.194	0.000104067	0	G3: GC-Ctrl
Gm16550	1.2933	0.393	0.142	0.0390758	0	G3: GC-Ctrl
Cdc20	1.2903	0.643	0.267	5.12821e-06	0	G3: GC-Ctrl
Gm7775	1.28901	0.405	0.142	0.0104051	0	G3: GC-Ctrl
Gnb1l	1.28857	0.976	0.556	8.01196e-12	0	G3: GC-Ctrl
Gm13237	1.28605	0.881	0.625	3.95696e-06	0	G3: GC-Ctrl
H2aw	1.28499	0.869	0.642	0.0236264	0	G3: GC-Ctrl
Atad5	1.28415	0.881	0.47	3.82413e-09	0	G3: GC-Ctrl
Dctpp1	1.27769	0.917	0.638	5.96968e-10	0	G3: GC-Ctrl
Gsta4	1.27556	0.964	0.616	3.149e-09	0	G3: GC-Ctrl
Skp2	1.2741	0.964	0.655	2.29024e-09	0	G3: GC-Ctrl
Zfp367	1.2729	0.857	0.543	0.00909619	0	G3: GC-Ctrl
Klhl23	1.2722	1	0.966	1.82828e-12	0	G3: GC-Ctrl
9130019P16Rik	1.27171	0.893	0.384	1.8074e-17	0	G3: GC-Ctrl
Mybl1	1.26943	0.56	0.272	0.00399715	0	G3: GC-Ctrl
Gm37772	1.26918	0.405	0.112	0.000395269	0	G3: GC-Ctrl
Cbfa2t3	1.26796	0.786	0.323	5.60699e-08	0	G3: GC-Ctrl
Topbp1	1.26411	1	0.961	2.03758e-06	0	G3: GC-Ctrl
Pkn3	1.26366	0.762	0.379	5.97153e-07	0	G3: GC-Ctrl
Ncapg	1.26137	0.595	0.272	0.00205517	0	G3: GC-Ctrl
Gm18681	1.26126	0.429	0.121	0.000341376	0	G3: GC-Ctrl
Slc1a5	1.26083	0.524	0.185	0.000255892	0	G3: GC-Ctrl
Gm38095	1.26055	0.583	0.181	1.30623e-06	0	G3: GC-Ctrl
Cbx2	1.2581	0.821	0.435	4.93721e-06	0	G3: GC-Ctrl
BB365896	1.25781	0.988	0.586	1.6375e-08	0	G3: GC-Ctrl
4930579G24Rik	1.25684	0.714	0.444	0.0104447	0	G3: GC-Ctrl
Diaph3	1.25653	0.726	0.379	8.41277e-05	0	G3: GC-Ctrl
Elf4	1.25619	0.821	0.483	8.97929e-06	0	G3: GC-Ctrl
Bard1	1.25592	0.595	0.224	2.14469e-05	0	G3: GC-Ctrl
Gm38312	1.25121	0.512	0.246	0.0465739	0	G3: GC-Ctrl
Cygb	1.25036	0.548	0.241	0.00595304	0	G3: GC-Ctrl
Dck	1.24816	0.833	0.435	6.79814e-06	0	G3: GC-Ctrl
A130010J15Rik	1.24483	0.833	0.409	1.49107e-07	0	G3: GC-Ctrl
Tent5c	1.24237	0.726	0.341	8.10044e-06	0	G3: GC-Ctrl
Gm5844	1.24197	1	1	7.73959e-18	0	G3: GC-Ctrl
Bora	1.24095	0.917	0.595	7.4455e-05	0	G3: GC-Ctrl
Marveld2	1.24006	0.488	0.194	0.00135158	0	G3: GC-Ctrl
Gm22357	1.23983	0.714	0.336	0.000238481	0	G3: GC-Ctrl
Rad51	1.23887	0.774	0.591	0.0304306	0	G3: GC-Ctrl
Gm7621	1.23855	0.607	0.237	2.68102e-06	0	G3: GC-Ctrl
Kif22	1.2383	0.869	0.547	0.000148885	0	G3: GC-Ctrl
Mcm6	1.23697	1	0.97	0.00152472	0	G3: GC-Ctrl
Gm37308	1.23684	0.417	0.142	0.0168961	0	G3: GC-Ctrl
Gm24399	1.23533	0.667	0.379	0.0190939	0	G3: GC-Ctrl
Angptl4	1.2348	0.881	0.582	5.67945e-06	0	G3: GC-Ctrl
Lmnb1	1.23358	1	0.922	9.98797e-10	0	G3: GC-Ctrl
Xrcc2	1.23096	0.821	0.552	0.00034094	0	G3: GC-Ctrl
Gm5511	1.22791	0.976	0.892	3.42561e-13	0	G3: GC-Ctrl
Dnph1	1.22784	0.905	0.466	1.07991e-09	0	G3: GC-Ctrl
Tmem44	1.22769	0.679	0.289	3.53231e-07	0	G3: GC-Ctrl
Zfp599	1.22669	0.512	0.142	8.98948e-07	0	G3: GC-Ctrl
Hspe1-rs1	1.2256	1	0.961	4.57462e-14	0	G3: GC-Ctrl
Fsbp	1.22555	0.571	0.198	8.47509e-07	0	G3: GC-Ctrl
Cenpm	1.22407	0.595	0.198	4.14909e-06	0	G3: GC-Ctrl
Chek1	1.22027	0.679	0.375	0.000861619	0	G3: GC-Ctrl
Gm49384	1.21992	0.738	0.422	0.000564801	0	G3: GC-Ctrl
Cdca8	1.21957	0.726	0.444	0.0140268	0	G3: GC-Ctrl
Stmn1	1.21576	1	0.961	6.41712e-12	0	G3: GC-Ctrl
Hspd1-ps3	1.21469	1	0.983	2.07055e-20	0	G3: GC-Ctrl
Gm44863	1.21218	0.5	0.168	0.000220132	0	G3: GC-Ctrl
H2bc7	1.21169	0.917	0.832	0.000735515	0	G3: GC-Ctrl
Amer2	1.21096	0.702	0.366	0.000460744	0	G3: GC-Ctrl
Gm48601	1.21061	0.81	0.659	0.0196791	0	G3: GC-Ctrl
Tchh	1.20985	0.762	0.302	4.03754e-08	0	G3: GC-Ctrl
1700023H06Rik	1.20876	0.952	0.836	4.1785e-06	0	G3: GC-Ctrl
Pold1	1.20847	0.94	0.75	4.29924e-06	0	G3: GC-Ctrl
Gemin4	1.2078	0.869	0.681	1.0504e-06	0	G3: GC-Ctrl
Rpa1	1.20756	0.952	0.909	0.00565388	0	G3: GC-Ctrl
Bex2	1.20287	0.798	0.461	0.000125727	0	G3: GC-Ctrl
Zfp454	1.20059	0.464	0.164	0.00132143	0	G3: GC-Ctrl
Palb2	1.20014	0.607	0.315	0.0209802	0	G3: GC-Ctrl
E2f1	1.19644	0.631	0.31	0.00173628	0	G3: GC-Ctrl
Gm12346	1.19609	1	1	1.03676e-16	0	G3: GC-Ctrl
H2bc8	1.19367	0.988	0.892	0.000195162	0	G3: GC-Ctrl
4732471J01Rik	1.19354	0.917	0.466	4.78479e-11	0	G3: GC-Ctrl
Kif20b	1.1935	0.571	0.28	0.0173525	0	G3: GC-Ctrl
Itpripl1	1.19279	0.488	0.19	0.0104343	0	G3: GC-Ctrl
Nav1	1.18821	0.857	0.47	4.69887e-07	0	G3: GC-Ctrl
Gm12272	1.18698	0.655	0.371	0.0156607	0	G3: GC-Ctrl
Helq	1.1853	0.881	0.517	1.47309e-07	0	G3: GC-Ctrl
Rbl1	1.18467	0.786	0.552	0.00720257	0	G3: GC-Ctrl
Fdps	1.18206	1	0.922	3.25213e-05	0	G3: GC-Ctrl
Nop10	1.18164	0.988	0.935	9.60681e-16	0	G3: GC-Ctrl
Gm44862	1.17925	0.321	0.091	0.0207917	0	G3: GC-Ctrl
Rspo1	1.17836	0.702	0.366	0.00308886	0	G3: GC-Ctrl
Pex5l	1.17592	0.607	0.237	8.31843e-06	0	G3: GC-Ctrl
Hist1h2br	1.17404	0.976	0.914	1.10913e-07	0	G3: GC-Ctrl
Brip1	1.17388	0.571	0.297	0.0238428	0	G3: GC-Ctrl
Higd1a	1.17168	0.988	0.888	5.82731e-07	0	G3: GC-Ctrl
Pbk	1.17124	0.464	0.129	4.76906e-05	0	G3: GC-Ctrl
4933417O13Rik	1.17107	0.738	0.233	5.11967e-10	0	G3: GC-Ctrl
Msh6	1.16949	0.988	0.927	1.06878e-08	0	G3: GC-Ctrl
Gm15542	1.16928	1	0.996	1.5418e-05	0	G3: GC-Ctrl
Dnajc9	1.16726	0.976	0.78	1.05583e-07	0	G3: GC-Ctrl
Gm12737	1.16556	0.964	0.754	2.9448e-08	0	G3: GC-Ctrl
Foxo6	1.16521	0.81	0.461	1.05676e-05	0	G3: GC-Ctrl
Gm37421	1.16456	0.548	0.254	0.0150633	0	G3: GC-Ctrl
Rfc4	1.1639	0.762	0.474	0.00433237	0	G3: GC-Ctrl
Mthfd1	1.16367	0.976	0.823	9.1547e-11	0	G3: GC-Ctrl
Gm47528	1.16205	0.798	0.418	0.000212744	0	G3: GC-Ctrl
Nrm	1.16077	0.833	0.534	0.000750301	0	G3: GC-Ctrl
Taf1d	1.15989	1	1	5.0378e-06	0	G3: GC-Ctrl
Vrk1	1.15926	1	0.836	1.95066e-08	0	G3: GC-Ctrl
Hist1h2bq	1.15831	0.988	0.935	2.81756e-07	0	G3: GC-Ctrl
Nt5dc2	1.15766	0.952	0.591	1.06967e-07	0	G3: GC-Ctrl
Lncppara	1.15701	0.857	0.582	0.000438296	0	G3: GC-Ctrl
Mcm8	1.15568	0.619	0.328	0.00243598	0	G3: GC-Ctrl
Tedc2	1.15542	0.762	0.461	0.000268883	0	G3: GC-Ctrl
Elovl6	1.15463	0.857	0.431	2.77126e-08	0	G3: GC-Ctrl
Gm48602	1.15453	0.929	0.772	3.94599e-05	0	G3: GC-Ctrl
Ttk	1.15423	0.405	0.142	0.0475562	0	G3: GC-Ctrl
Cox6b2	1.15157	0.548	0.22	0.00110582	0	G3: GC-Ctrl
Gm4921	1.15116	0.417	0.151	0.01084	0	G3: GC-Ctrl
Npr2	1.15088	0.905	0.591	1.38107e-05	0	G3: GC-Ctrl
Nnat	1.15036	0.988	0.909	3.49259e-05	0	G3: GC-Ctrl
Mir6935	1.14894	0.81	0.659	0.0201163	0	G3: GC-Ctrl
Hspa14	1.14724	1	0.914	4.57898e-07	0	G3: GC-Ctrl
Wrap53	1.14694	0.81	0.474	0.000344915	0	G3: GC-Ctrl
Rhebl1	1.14671	0.893	0.466	5.13532e-09	0	G3: GC-Ctrl
Cenps	1.14488	0.5	0.164	0.000275469	0	G3: GC-Ctrl
Ttc39aos1	1.14344	0.524	0.228	0.0427501	0	G3: GC-Ctrl
Plekhd1	1.14294	0.929	0.457	2.37216e-10	0	G3: GC-Ctrl
Matn2	1.14089	0.988	0.901	2.2689e-13	0	G3: GC-Ctrl
Adam2	1.13897	0.679	0.427	0.0370704	0	G3: GC-Ctrl
Fancg	1.13493	0.75	0.435	0.000232361	0	G3: GC-Ctrl
D630045J12Rik	1.13428	0.964	0.664	1.14923e-10	0	G3: GC-Ctrl
Mphosph9	1.13158	0.833	0.496	0.000504122	0	G3: GC-Ctrl
Fanci	1.13056	0.905	0.849	0.01333	0	G3: GC-Ctrl
Rgs2	1.12844	1	0.94	1.44441e-10	0	G3: GC-Ctrl
Fosb	1.12745	0.929	0.858	0.000336565	0	G3: GC-Ctrl
Armt1	1.12529	0.94	0.681	1.22108e-07	0	G3: GC-Ctrl
Mrnip	1.12433	0.726	0.457	0.00172068	0	G3: GC-Ctrl
Gm16170	1.12207	0.798	0.448	1.56951e-06	0	G3: GC-Ctrl
Snhg8	1.12177	0.952	0.836	0.0139613	0	G3: GC-Ctrl
Lpar2	1.12108	0.869	0.466	2.69983e-07	0	G3: GC-Ctrl
Stk17b	1.12044	0.821	0.539	9.84665e-05	0	G3: GC-Ctrl
Gm18791	1.11857	0.488	0.177	0.00313172	0	G3: GC-Ctrl
Bloc1s2	1.11821	0.964	0.651	5.9467e-09	0	G3: GC-Ctrl
Gm37297	1.11399	0.94	0.651	2.24091e-09	0	G3: GC-Ctrl
Fam107b	1.11397	0.881	0.431	1.33223e-07	0	G3: GC-Ctrl
Slfn10-ps	1.11339	0.536	0.142	9.03662e-09	0	G3: GC-Ctrl
H2bc11	1.11271	0.905	0.629	0.000340439	0	G3: GC-Ctrl
Gm11223	1.11117	0.976	0.767	3.9312e-09	0	G3: GC-Ctrl
Atm	1.1103	1	0.871	1.58713e-14	0	G3: GC-Ctrl
Gm43059	1.1066	0.702	0.328	0.00016758	0	G3: GC-Ctrl
Frrs1	1.10611	0.869	0.53	1.16186e-07	0	G3: GC-Ctrl
Uck2	1.10534	0.976	0.69	3.00788e-10	0	G3: GC-Ctrl
Mtfp1	1.10475	0.702	0.276	8.80466e-07	0	G3: GC-Ctrl
AI506816	1.10401	0.988	0.866	2.35911e-07	0	G3: GC-Ctrl
Proser2	1.10298	0.857	0.461	4.38108e-05	0	G3: GC-Ctrl
H1f3	1.10151	0.964	0.728	9.20167e-09	0	G3: GC-Ctrl
Hcn4	1.10105	0.262	0.06	0.0239419	0	G3: GC-Ctrl
Fam102a	1.09935	0.917	0.5	3.33395e-06	0	G3: GC-Ctrl
Dok1	1.09906	0.655	0.323	0.000309956	0	G3: GC-Ctrl
Atp6v1b1	1.09794	0.44	0.121	2.08784e-05	0	G3: GC-Ctrl
H2bc12	1.09747	0.976	0.922	7.14706e-06	0	G3: GC-Ctrl
Lipe	1.09719	0.929	0.47	2.34772e-08	0	G3: GC-Ctrl
H2bc13	1.09657	0.964	0.897	9.00999e-05	0	G3: GC-Ctrl
Blm	1.09639	0.774	0.457	8.91253e-05	0	G3: GC-Ctrl
Ccdc14	1.09623	0.833	0.5	2.92788e-06	0	G3: GC-Ctrl
Jun	1.09291	1	0.983	2.6778e-11	0	G3: GC-Ctrl
Grhpr	1.09269	1	0.978	4.34522e-18	0	G3: GC-Ctrl
Dhfr	1.09105	0.893	0.672	0.000702913	0	G3: GC-Ctrl
Tpst2	1.0899	1	0.897	1.03418e-10	0	G3: GC-Ctrl
Cenpu	1.08985	0.857	0.526	1.19717e-06	0	G3: GC-Ctrl
Nell1	1.08886	0.881	0.534	1.8168e-05	0	G3: GC-Ctrl
Nup85	1.08626	1	0.957	2.0372e-06	0	G3: GC-Ctrl
Tbl2	1.08576	0.964	0.698	6.9951e-08	0	G3: GC-Ctrl
Gm10773	1.08565	0.548	0.181	6.81801e-05	0	G3: GC-Ctrl
Gm27390	1.08434	0.726	0.418	0.0275727	0	G3: GC-Ctrl
Aif1l	1.08297	0.881	0.483	9.0349e-06	0	G3: GC-Ctrl
Gm26642	1.08125	0.833	0.483	3.61575e-06	0	G3: GC-Ctrl
Adhfe1	1.08092	0.631	0.302	0.0013447	0	G3: GC-Ctrl
Gm37364	1.07964	0.774	0.259	9.26236e-10	0	G3: GC-Ctrl
Gm13007	1.0795	0.893	0.659	3.72082e-05	0	G3: GC-Ctrl
A630014C17Rik	1.07756	0.381	0.138	0.0294278	0	G3: GC-Ctrl
Mad2l1	1.07726	0.738	0.431	0.0318302	0	G3: GC-Ctrl
Card6	1.07681	0.452	0.185	0.0300787	0	G3: GC-Ctrl
Mfsd13a	1.07649	0.869	0.539	0.0001406	0	G3: GC-Ctrl
Gm13167	1.0759	0.833	0.608	0.0049371	0	G3: GC-Ctrl
Ezh2	1.07521	0.964	0.853	0.00751774	0	G3: GC-Ctrl
D10Wsu102e	1.07431	1	0.991	9.73472e-08	0	G3: GC-Ctrl
Slc16a1	1.07431	0.988	0.75	6.44937e-06	0	G3: GC-Ctrl
9430069I07Rik	1.07216	0.845	0.491	2.07147e-06	0	G3: GC-Ctrl
Gm4353	1.06945	0.738	0.47	0.00995205	0	G3: GC-Ctrl
Tyro3	1.06923	1	0.974	3.43628e-18	0	G3: GC-Ctrl
Ntf5	1.0687	0.714	0.306	4.06043e-06	0	G3: GC-Ctrl
Kif24	1.06764	0.869	0.634	0.0123461	0	G3: GC-Ctrl
Ccdc187	1.06733	0.988	0.793	1.34047e-09	0	G3: GC-Ctrl
Sel1l3	1.06623	0.976	0.668	2.34658e-07	0	G3: GC-Ctrl
Mien1	1.06608	0.988	0.819	1.11512e-07	0	G3: GC-Ctrl
Msl3l2	1.065	0.893	0.444	4.27751e-06	0	G3: GC-Ctrl
Fbln1	1.06479	0.905	0.496	4.35808e-07	0	G3: GC-Ctrl
Gm13062	1.06397	0.595	0.263	0.014296	0	G3: GC-Ctrl
Gm16093	1.06391	0.655	0.323	0.000866748	0	G3: GC-Ctrl
Hist1h2bp	1.06205	0.905	0.754	0.0180901	0	G3: GC-Ctrl
Gm45061	1.06203	0.94	0.655	1.08675e-05	0	G3: GC-Ctrl
Sema6d	1.06106	0.833	0.578	0.00478271	0	G3: GC-Ctrl
4930447C04Rik	1.05778	0.512	0.224	0.0176274	0	G3: GC-Ctrl
Ncapd3	1.05763	0.94	0.806	0.00323927	0	G3: GC-Ctrl
Myl6b	1.05741	0.631	0.302	0.00208235	0	G3: GC-Ctrl
Alad	1.05622	1	0.901	8.47305e-12	0	G3: GC-Ctrl
Gm15964	1.05502	0.988	0.841	5.46126e-08	0	G3: GC-Ctrl
Alg8	1.05456	0.929	0.526	5.2085e-07	0	G3: GC-Ctrl
Gm28535	1.05444	0.524	0.211	0.00317166	0	G3: GC-Ctrl
Hap1	1.05426	0.869	0.634	0.0193817	0	G3: GC-Ctrl
Gm13179	1.05263	0.762	0.418	0.000470844	0	G3: GC-Ctrl
Dpf1	1.05249	0.821	0.349	2.76718e-09	0	G3: GC-Ctrl
Gm13487	1.05111	0.738	0.384	6.14917e-05	0	G3: GC-Ctrl
Gm10131	1.05079	1	0.961	5.24907e-15	0	G3: GC-Ctrl
Plagl1	1.05066	1	0.845	1.16238e-08	0	G3: GC-Ctrl
Rrm1	1.04914	1	0.957	0.000201106	0	G3: GC-Ctrl
Gm12065	1.04668	0.643	0.31	0.00680514	0	G3: GC-Ctrl
Psmg1	1.04605	0.952	0.724	6.07893e-07	0	G3: GC-Ctrl
Pola1	1.04585	0.905	0.789	0.00216165	0	G3: GC-Ctrl
Suv39h2	1.04475	0.726	0.405	0.000196062	0	G3: GC-Ctrl
Cd320	1.04464	1	0.853	8.51102e-14	0	G3: GC-Ctrl
Gm14780	1.04456	0.714	0.409	0.0064756	0	G3: GC-Ctrl
Fam13a	1.04419	1	0.871	1.27065e-08	0	G3: GC-Ctrl
Gm13854	1.04409	0.571	0.259	0.0151864	0	G3: GC-Ctrl
Gm7591	1.04351	0.976	0.793	5.6644e-10	0	G3: GC-Ctrl
Dleu2	1.04335	0.738	0.496	0.00639101	0	G3: GC-Ctrl
Gm37526	1.04245	0.643	0.31	0.00594031	0	G3: GC-Ctrl
Rnf43	1.03937	0.762	0.371	3.95869e-05	0	G3: GC-Ctrl
Akap5	1.0386	0.405	0.147	0.0207711	0	G3: GC-Ctrl
Prrt4	1.03693	0.679	0.336	0.000907463	0	G3: GC-Ctrl
Caskin1	1.03365	0.94	0.733	1.65145e-06	0	G3: GC-Ctrl
Eef1akmt1	1.03167	0.833	0.534	0.000100645	0	G3: GC-Ctrl
Gm7816	1.03144	1	0.991	0.000955654	0	G3: GC-Ctrl
Brca2	1.03141	0.952	0.806	2.85649e-06	0	G3: GC-Ctrl
H2bc9	1.03063	0.893	0.685	0.000204395	0	G3: GC-Ctrl
Gm7856	1.02979	0.393	0.116	0.00215753	0	G3: GC-Ctrl
Gm7600	1.02895	1	0.996	1.26333e-23	0	G3: GC-Ctrl
Gm38357	1.02836	0.69	0.289	7.82546e-05	0	G3: GC-Ctrl
4930520O04Rik	1.02735	0.571	0.306	0.0207655	0	G3: GC-Ctrl
Gm48603	1.02699	0.988	0.642	1.8373e-08	0	G3: GC-Ctrl
Gm13232	1.0239	0.845	0.621	0.00393755	0	G3: GC-Ctrl
Gm47275	1.02344	0.905	0.647	3.79955e-06	0	G3: GC-Ctrl
Gm16121	1.0231	0.702	0.341	5.85522e-05	0	G3: GC-Ctrl
Scara5	1.02041	1	0.651	1.06615e-08	0	G3: GC-Ctrl
Nprl2	1.01878	0.869	0.591	0.00074559	0	G3: GC-Ctrl
Gm20490	1.01853	0.857	0.444	2.03167e-05	0	G3: GC-Ctrl
Enkd1	1.01783	0.786	0.444	0.00050613	0	G3: GC-Ctrl
Kcnq1	1.0176	1	0.78	4.167e-11	0	G3: GC-Ctrl
Med10	1.01509	1	0.978	1.16731e-09	0	G3: GC-Ctrl
Prim2	1.01471	0.929	0.802	0.000585312	0	G3: GC-Ctrl
Gm28277	1.01471	0.536	0.224	0.0122576	0	G3: GC-Ctrl
Stip1	1.01344	1	0.996	7.79746e-14	0	G3: GC-Ctrl
H2bc15	1.01165	0.964	0.905	0.00395738	0	G3: GC-Ctrl
Nme4	1.00976	0.857	0.586	0.000563724	0	G3: GC-Ctrl
Gemin6	1.00947	0.738	0.401	2.04587e-05	0	G3: GC-Ctrl
Xndc1	1.00918	0.976	0.733	2.85666e-07	0	G3: GC-Ctrl
Icosl	1.00861	0.631	0.302	0.0024202	0	G3: GC-Ctrl
Arhgap31	1.00732	1	0.978	2.37746e-13	0	G3: GC-Ctrl
Gper1	1.00676	0.476	0.155	0.000321721	0	G3: GC-Ctrl
Cep152	1.00556	0.798	0.483	0.00333904	0	G3: GC-Ctrl
Nasp	1.00547	1	0.991	8.22081e-08	0	G3: GC-Ctrl
Itpka	1.00504	0.679	0.228	1.12156e-07	0	G3: GC-Ctrl
Gm5513	1.00381	0.988	0.858	5.31855e-12	0	G3: GC-Ctrl
Gm12473	1.00354	0.69	0.341	0.00261146	0	G3: GC-Ctrl
Gm50055	1.00223	0.929	0.698	2.42476e-05	0	G3: GC-Ctrl
Platr25	1.00216	0.845	0.483	8.92778e-07	0	G3: GC-Ctrl
Tigar	1.00179	0.786	0.405	4.79838e-05	0	G3: GC-Ctrl
Rassf2	1.00001	0.988	0.853	1.40578e-09	0	G3: GC-Ctrl
Tmem256	0.998589	1	0.866	5.9392e-11	0	G3: GC-Ctrl
Usp29	0.998513	0.893	0.595	4.38623e-05	0	G3: GC-Ctrl
Helb	0.998036	0.81	0.509	0.0005836	0	G3: GC-Ctrl
Kctd14	0.998007	1	0.978	1.0146e-08	0	G3: GC-Ctrl
Cabp1	0.997014	0.476	0.168	0.000936836	0	G3: GC-Ctrl
Gm7901	0.996808	0.988	0.853	5.37455e-10	0	G3: GC-Ctrl
Odc1	0.99625	1	0.996	1.47804e-09	0	G3: GC-Ctrl
Ank1	0.995066	0.464	0.134	2.5796e-05	0	G3: GC-Ctrl
Nup205	0.994552	1	0.966	1.36935e-10	0	G3: GC-Ctrl
Scrn2	0.994238	0.964	0.716	0.000267739	0	G3: GC-Ctrl
Cdkn2aipnl	0.992795	1	0.879	2.28775e-12	0	G3: GC-Ctrl
Btg4	0.992446	0.643	0.366	0.0413969	0	G3: GC-Ctrl
C130089K02Rik	0.99197	0.881	0.681	0.00405188	0	G3: GC-Ctrl
Blvra	0.991277	0.762	0.478	0.00673723	0	G3: GC-Ctrl
Rps3a3	0.991214	1	1	4.85662e-26	0	G3: GC-Ctrl
Tmem268	0.990463	0.571	0.284	0.0409223	0	G3: GC-Ctrl
Rnpep	0.989315	0.964	0.815	1.93205e-06	0	G3: GC-Ctrl
Rgs19	0.989255	0.976	0.763	3.75852e-08	0	G3: GC-Ctrl
Srcin1	0.988996	0.667	0.28	1.32011e-06	0	G3: GC-Ctrl
Atf7ip2	0.988371	0.714	0.392	0.0174975	0	G3: GC-Ctrl
Fkbp4	0.9875	1	1	1.40678e-13	0	G3: GC-Ctrl
Osr2	0.98566	0.583	0.254	0.0040238	0	G3: GC-Ctrl
Ddit4	0.983029	0.893	0.513	3.39508e-06	0	G3: GC-Ctrl
Gm11295	0.982311	0.44	0.164	0.0164892	0	G3: GC-Ctrl
Emilin3	0.980742	0.774	0.414	0.000762575	0	G3: GC-Ctrl
Mir3062	0.980206	0.571	0.263	0.0261421	0	G3: GC-Ctrl
Cenpk	0.979568	0.702	0.384	0.00433889	0	G3: GC-Ctrl
Trim7	0.977422	1	0.983	2.41033e-06	0	G3: GC-Ctrl
Gpr137c	0.976775	0.774	0.466	0.00492817	0	G3: GC-Ctrl
Gm45153	0.976318	0.738	0.409	0.00955861	0	G3: GC-Ctrl
Gm8341	0.97447	0.905	0.56	3.69803e-11	0	G3: GC-Ctrl
Kif26a	0.973811	0.845	0.388	1.25309e-06	0	G3: GC-Ctrl
Prr36	0.973382	0.845	0.569	0.00248696	0	G3: GC-Ctrl
Rnf157	0.972505	0.536	0.25	0.0189757	0	G3: GC-Ctrl
Ttc38	0.971679	0.833	0.513	0.000683165	0	G3: GC-Ctrl
Vdac3-ps1	0.971445	0.988	0.922	1.86569e-11	0	G3: GC-Ctrl
Xpo1	0.969642	1	0.987	2.27672e-14	0	G3: GC-Ctrl
H2bc4	0.968215	0.976	0.892	0.00245141	0	G3: GC-Ctrl
Erbb2	0.967722	1	0.996	4.41118e-14	0	G3: GC-Ctrl
0610009B22Rik	0.967465	0.833	0.513	0.000430734	0	G3: GC-Ctrl
C230012O17Rik	0.966499	0.31	0.095	0.0226699	0	G3: GC-Ctrl
Ptprg	0.965284	1	0.996	7.32606e-17	0	G3: GC-Ctrl
Pomk	0.963713	0.929	0.634	9.95085e-07	0	G3: GC-Ctrl
Gpc2	0.9635	0.655	0.306	0.000872772	0	G3: GC-Ctrl
Tmx2	0.960734	1	0.987	2.67904e-14	0	G3: GC-Ctrl
AC154542.1	0.96066	0.583	0.254	0.00440318	0	G3: GC-Ctrl
Sipa1	0.959938	0.952	0.776	2.71395e-07	0	G3: GC-Ctrl
Cep78	0.959789	0.952	0.707	1.09028e-05	0	G3: GC-Ctrl
Leo1	0.95921	1	0.948	2.01727e-06	0	G3: GC-Ctrl
Gm43588	0.958126	0.893	0.509	1.19252e-05	0	G3: GC-Ctrl
Cep19	0.957931	0.786	0.517	0.00137006	0	G3: GC-Ctrl
Tfdp1	0.953741	1	0.953	0.0130889	0	G3: GC-Ctrl
Gemin2	0.953587	0.94	0.638	5.84278e-07	0	G3: GC-Ctrl
Relt	0.95357	0.488	0.181	0.0073004	0	G3: GC-Ctrl
Psmc3ip	0.951629	0.821	0.685	0.0260572	0	G3: GC-Ctrl
Usp51	0.949905	0.452	0.151	0.00190943	0	G3: GC-Ctrl
Wdr61	0.949205	1	0.991	0.000419452	0	G3: GC-Ctrl
Ndufaf7	0.949077	0.94	0.707	0.000167487	0	G3: GC-Ctrl
Tubg1	0.947599	0.917	0.767	0.0003567	0	G3: GC-Ctrl
Plxna2	0.947479	0.964	0.802	0.00247043	0	G3: GC-Ctrl
Gm10355	0.946268	0.798	0.47	0.00201413	0	G3: GC-Ctrl
Dpf3	0.944729	1	0.996	7.50305e-15	0	G3: GC-Ctrl
Arhgap33	0.944678	0.702	0.315	8.51887e-05	0	G3: GC-Ctrl
Lrp4	0.943031	0.964	0.81	1.26246e-05	0	G3: GC-Ctrl
H1f5	0.942919	0.905	0.698	0.000175106	0	G3: GC-Ctrl
Gm38065	0.942476	0.536	0.172	0.000102003	0	G3: GC-Ctrl
H2az1	0.941698	1	0.996	0.000834242	0	G3: GC-Ctrl
Rhobtb2	0.941175	0.869	0.56	3.33735e-05	0	G3: GC-Ctrl
2810021J22Rik	0.939006	0.69	0.388	0.0112726	0	G3: GC-Ctrl
Abraxas1	0.938889	0.94	0.681	8.48548e-06	0	G3: GC-Ctrl
Tesmin	0.937585	0.25	0.056	0.0367861	0	G3: GC-Ctrl
L2hgdh	0.936146	0.929	0.569	2.80101e-06	0	G3: GC-Ctrl
Entpd6	0.935511	0.976	0.789	7.41057e-06	0	G3: GC-Ctrl
Gm8203	0.934251	1	0.978	1.71528e-05	0	G3: GC-Ctrl
Ddx39	0.933068	0.988	0.94	5.35839e-06	0	G3: GC-Ctrl
Twnk	0.933045	1	0.944	6.31799e-06	0	G3: GC-Ctrl
Prodh	0.932772	0.964	0.655	2.63308e-06	0	G3: GC-Ctrl
Rfc2	0.931867	1	0.948	0.000115466	0	G3: GC-Ctrl
Thop1	0.931491	1	0.832	1.16828e-10	0	G3: GC-Ctrl
Fadd	0.92966	0.94	0.703	2.31715e-05	0	G3: GC-Ctrl
Zfp956	0.928796	0.833	0.526	0.00346817	0	G3: GC-Ctrl
4930405A10Rik	0.927739	0.25	0.043	0.00217814	0	G3: GC-Ctrl
Prps1	0.927186	0.988	0.871	0.000498081	0	G3: GC-Ctrl
Pfas	0.926909	1	0.953	2.56882e-09	0	G3: GC-Ctrl
Gm45060	0.926885	0.869	0.444	9.34466e-06	0	G3: GC-Ctrl
Gm42836	0.926498	0.94	0.539	1.74885e-08	0	G3: GC-Ctrl
Rnf182	0.925813	0.81	0.522	0.0174171	0	G3: GC-Ctrl
Prmt5	0.925774	1	0.944	2.77388e-14	0	G3: GC-Ctrl
Lmnb2	0.925662	0.917	0.685	0.000691979	0	G3: GC-Ctrl
Gm10680	0.925538	0.917	0.47	1.28095e-05	0	G3: GC-Ctrl
Gm6722	0.925141	0.726	0.418	0.0373514	0	G3: GC-Ctrl
Phgdh	0.923289	1	0.897	3.90907e-08	0	G3: GC-Ctrl
Large2	0.922759	0.976	0.754	3.69366e-07	0	G3: GC-Ctrl
Wdr90	0.922697	0.964	0.711	0.0030151	0	G3: GC-Ctrl
2010204K13Rik	0.922419	0.548	0.228	0.00335432	0	G3: GC-Ctrl
Glb1l3	0.922183	0.321	0.082	0.00926319	0	G3: GC-Ctrl
Ppih	0.922125	0.893	0.651	0.00140701	0	G3: GC-Ctrl
Defb19	0.921499	0.964	0.47	3.05226e-09	0	G3: GC-Ctrl
Tubgcp4	0.921435	1	1	1.53981e-06	0	G3: GC-Ctrl
Gm5037	0.9214	0.631	0.319	0.0235912	0	G3: GC-Ctrl
Gm6158	0.92138	0.988	0.996	5.08823e-14	0	G3: GC-Ctrl
Tmem97	0.920196	0.917	0.75	0.0404023	0	G3: GC-Ctrl
Zfp783	0.919957	0.857	0.638	0.0482627	0	G3: GC-Ctrl
Ocln	0.919954	0.583	0.276	0.0175	0	G3: GC-Ctrl
Cep41	0.919912	0.643	0.315	0.00408605	0	G3: GC-Ctrl
Rnd2	0.917661	1	0.953	4.02967e-08	0	G3: GC-Ctrl
Tmem184a	0.917552	1	1	2.13133e-11	0	G3: GC-Ctrl
Gm1833	0.917506	0.524	0.224	0.0267733	0	G3: GC-Ctrl
Xylb	0.917266	0.417	0.142	0.0343188	0	G3: GC-Ctrl
Ints2	0.915915	0.988	0.888	1.03968e-10	0	G3: GC-Ctrl
Lyrm9	0.914595	0.952	0.578	5.73887e-06	0	G3: GC-Ctrl
Gm28030	0.914545	0.869	0.582	0.00447367	0	G3: GC-Ctrl
Selenoh	0.913794	1	0.922	5.00098e-07	0	G3: GC-Ctrl
Chst11	0.91372	1	0.763	1.6006e-05	0	G3: GC-Ctrl
Zranb3	0.91348	0.94	0.694	1.20664e-07	0	G3: GC-Ctrl
Klf11	0.911847	1	0.922	5.11299e-08	0	G3: GC-Ctrl
Gm48129	0.911378	0.69	0.358	0.0268345	0	G3: GC-Ctrl
Reep2	0.911346	0.976	0.81	3.49746e-07	0	G3: GC-Ctrl
Gm12431	0.910191	0.786	0.254	5.13798e-10	0	G3: GC-Ctrl
2610301B20Rik	0.909323	0.988	0.836	2.8233e-07	0	G3: GC-Ctrl
Fam222a	0.908414	0.94	0.685	3.04984e-06	0	G3: GC-Ctrl
Gm20522	0.908194	0.619	0.323	0.0295676	0	G3: GC-Ctrl
Dtymk	0.907123	1	0.961	2.14819e-08	0	G3: GC-Ctrl
Idh3a	0.907024	1	0.974	7.16418e-11	0	G3: GC-Ctrl
Gm43654	0.906963	0.952	0.776	0.00115636	0	G3: GC-Ctrl
Adh5	0.906938	1	1	1.81652e-14	0	G3: GC-Ctrl
Anp32e	0.906276	1	0.991	1.44832e-10	0	G3: GC-Ctrl
Cdk2	0.903986	0.988	0.961	3.30931e-08	0	G3: GC-Ctrl
Msmo1	0.90359	1	0.978	0.00321647	0	G3: GC-Ctrl
Topors	0.903451	1	0.987	7.35455e-09	0	G3: GC-Ctrl
Gm15481	0.900268	0.833	0.543	0.0105843	0	G3: GC-Ctrl
Rpl30-ps3	0.899529	1	0.987	8.58467e-12	0	G3: GC-Ctrl
Zfp213	0.898701	0.702	0.362	0.00376422	0	G3: GC-Ctrl
Wdr62	0.898053	0.655	0.302	0.0051665	0	G3: GC-Ctrl
Wdr59	0.897445	1	0.922	2.82759e-07	0	G3: GC-Ctrl
Gm16523	0.897369	0.631	0.341	0.0471551	0	G3: GC-Ctrl
Casp8ap2	0.896828	0.833	0.681	0.0146827	0	G3: GC-Ctrl
Nop16	0.896725	1	0.879	1.33972e-07	0	G3: GC-Ctrl
Hscb	0.896077	0.893	0.422	1.18232e-05	0	G3: GC-Ctrl
mt-Co3	0.894316	1	1	2.23333e-26	0	G3: GC-Ctrl
Gm28437	0.893665	1	1	2.19737e-26	0	G3: GC-Ctrl
Rpl35	0.892783	1	1	1.59269e-23	0	G3: GC-Ctrl
Ttc39a	0.892418	0.893	0.513	1.51216e-05	0	G3: GC-Ctrl
Gart	0.890673	1	1	3.28246e-16	0	G3: GC-Ctrl
Ptprv	0.888428	0.917	0.547	0.00291018	0	G3: GC-Ctrl
Ranbp1	0.888296	1	1	3.72382e-11	0	G3: GC-Ctrl
Apoa4	0.888071	0.94	0.526	5.03041e-06	0	G3: GC-Ctrl
Gm33051	0.885715	1	0.901	2.74762e-10	0	G3: GC-Ctrl
Nckipsd	0.885072	0.917	0.707	0.000862719	0	G3: GC-Ctrl
Chaf1a	0.88471	1	1	4.74447e-05	0	G3: GC-Ctrl
Vdac3	0.883078	1	0.996	8.96674e-11	0	G3: GC-Ctrl
Zfp39	0.882844	0.75	0.353	4.78352e-05	0	G3: GC-Ctrl
Gm49037	0.882635	0.893	0.668	0.0132529	0	G3: GC-Ctrl
Zfp692	0.882539	0.988	0.845	1.71049e-06	0	G3: GC-Ctrl
Slc25a20	0.881367	0.964	0.888	9.29702e-05	0	G3: GC-Ctrl
Mycn	0.87999	0.774	0.453	0.0258688	0	G3: GC-Ctrl
Fndc5	0.879057	0.976	0.866	0.000195625	0	G3: GC-Ctrl
Zfas1	0.878176	1	0.754	2.21571e-07	0	G3: GC-Ctrl
Gm6741	0.877509	0.833	0.483	0.00076376	0	G3: GC-Ctrl
Pold2	0.877153	0.976	0.853	3.61671e-05	0	G3: GC-Ctrl
Snhg1	0.876785	1	0.983	2.19372e-08	0	G3: GC-Ctrl
A430033K04Rik	0.876338	0.833	0.47	5.37015e-06	0	G3: GC-Ctrl
Ola1	0.876025	1	0.922	1.17923e-11	0	G3: GC-Ctrl
Nop58	0.875304	1	0.987	5.58152e-07	0	G3: GC-Ctrl
Axin2	0.875192	0.536	0.237	0.0255439	0	G3: GC-Ctrl
Rfc3	0.87498	0.988	0.832	0.00195267	0	G3: GC-Ctrl
Nudc	0.874469	1	0.996	9.98078e-07	0	G3: GC-Ctrl
Snord78	0.872976	0.881	0.668	0.0173053	0	G3: GC-Ctrl
Nos2	0.872692	1	0.845	7.32591e-07	0	G3: GC-Ctrl
H2bc14	0.871878	0.738	0.422	0.0226678	0	G3: GC-Ctrl
Gm13408	0.871479	1	1	9.86248e-24	0	G3: GC-Ctrl
Rpa3	0.868768	0.952	0.763	0.000517405	0	G3: GC-Ctrl
Mycl	0.867802	0.964	0.81	0.00268713	0	G3: GC-Ctrl
Gm10269	0.867353	1	0.97	4.99468e-16	0	G3: GC-Ctrl
Jpt2	0.866473	0.988	0.905	4.08491e-06	0	G3: GC-Ctrl
Gm45472	0.86346	0.357	0.095	0.00115219	0	G3: GC-Ctrl
Dzip3	0.862069	1	0.875	9.70164e-06	0	G3: GC-Ctrl
Mrm2	0.861275	0.679	0.341	0.00973924	0	G3: GC-Ctrl
Hmgn2	0.860655	1	1	5.46977e-11	0	G3: GC-Ctrl
Rnf168	0.860241	0.964	0.892	6.9923e-05	0	G3: GC-Ctrl
Lig1	0.859524	0.988	0.931	0.0161532	0	G3: GC-Ctrl
Msh2	0.85771	0.988	0.875	8.13489e-07	0	G3: GC-Ctrl
Chst8	0.855282	0.964	0.668	0.0348711	0	G3: GC-Ctrl
Nudt1	0.854365	0.893	0.672	0.00377141	0	G3: GC-Ctrl
Fam136a	0.853597	0.988	0.897	2.99965e-08	0	G3: GC-Ctrl
Nanp	0.853278	0.881	0.534	6.90308e-05	0	G3: GC-Ctrl
Cnot1	0.852927	1	1	5.67362e-22	0	G3: GC-Ctrl
Dnmt3b	0.852445	0.821	0.534	0.0159257	0	G3: GC-Ctrl
Gm16153	0.851276	0.857	0.599	0.00509188	0	G3: GC-Ctrl
Rims4	0.85102	0.548	0.224	0.00911463	0	G3: GC-Ctrl
Rcc1	0.850911	0.881	0.724	0.00096597	0	G3: GC-Ctrl
Siva1	0.850269	1	0.94	3.51582e-06	0	G3: GC-Ctrl
Nhlrc1	0.850178	0.357	0.099	0.00859654	0	G3: GC-Ctrl
Zim1	0.849981	0.893	0.647	0.0110561	0	G3: GC-Ctrl
Cep57l1	0.849604	0.917	0.828	0.0151631	0	G3: GC-Ctrl
Acaca	0.847775	1	0.927	1.19221e-08	0	G3: GC-Ctrl
Adamts16	0.847747	0.988	0.797	0.000162078	0	G3: GC-Ctrl
2610028D06Rik	0.847339	0.655	0.267	0.00029855	0	G3: GC-Ctrl
Gnpda1	0.847284	0.964	0.832	0.000142187	0	G3: GC-Ctrl
Wdr73	0.847008	0.976	0.672	2.18905e-05	0	G3: GC-Ctrl
Cfap97	0.84566	0.988	0.741	5.9641e-06	0	G3: GC-Ctrl
Hk2	0.845306	0.774	0.414	0.00858688	0	G3: GC-Ctrl
Gm48114	0.844658	0.881	0.659	0.00350292	0	G3: GC-Ctrl
Gm38033	0.844584	0.595	0.272	0.0240961	0	G3: GC-Ctrl
Sqle	0.84418	1	0.806	0.000661771	0	G3: GC-Ctrl
Snrpd1	0.843117	1	0.922	2.93325e-08	0	G3: GC-Ctrl
Gm43079	0.843058	0.881	0.746	0.00509627	0	G3: GC-Ctrl
Nap1l1	0.842891	1	1	7.66885e-13	0	G3: GC-Ctrl
Timm8a1	0.842106	0.952	0.733	0.000211471	0	G3: GC-Ctrl
Mmachc	0.841496	0.845	0.578	0.0142409	0	G3: GC-Ctrl
Ttc39c	0.841002	0.774	0.466	0.0175365	0	G3: GC-Ctrl
Map3k9	0.840199	0.369	0.078	7.5277e-05	0	G3: GC-Ctrl
Zfp984	0.839878	0.845	0.638	0.00773929	0	G3: GC-Ctrl
Gm5182	0.839836	1	0.871	2.03641e-07	0	G3: GC-Ctrl
Rps3a2	0.839141	1	1	3.19304e-27	0	G3: GC-Ctrl
Alg6	0.838247	0.94	0.759	0.000908234	0	G3: GC-Ctrl
Mid1ip1	0.836579	0.988	0.879	0.00388169	0	G3: GC-Ctrl
AI597479	0.836293	1	0.815	5.19728e-05	0	G3: GC-Ctrl
Gm10108	0.83625	1	0.892	2.97901e-06	0	G3: GC-Ctrl
Orc2	0.836029	0.976	0.888	0.000193879	0	G3: GC-Ctrl
Efhd2	0.835964	1	0.901	0.00454615	0	G3: GC-Ctrl
Znrd2	0.835909	0.964	0.823	0.00251862	0	G3: GC-Ctrl
Gtf2h4	0.835495	0.893	0.608	0.000438061	0	G3: GC-Ctrl
Gstcd	0.83533	0.988	0.909	2.25355e-08	0	G3: GC-Ctrl
Cacna1d	0.833789	1	0.845	4.15757e-05	0	G3: GC-Ctrl
Prdx3	0.833685	1	1	5.38974e-15	0	G3: GC-Ctrl
Ago3	0.833528	1	1	7.9474e-07	0	G3: GC-Ctrl
Prmt1	0.832821	1	0.996	1.11575e-18	0	G3: GC-Ctrl
Gm29216	0.831665	1	1	5.81327e-29	0	G3: GC-Ctrl
Ppat	0.831571	1	0.948	2.30934e-09	0	G3: GC-Ctrl
Tra2b	0.826953	1	1	1.22254e-07	0	G3: GC-Ctrl
Gm9797	0.826716	0.94	0.651	0.000226752	0	G3: GC-Ctrl
Tst	0.82652	1	0.974	6.96512e-12	0	G3: GC-Ctrl
Fxn	0.826009	0.917	0.802	0.00132001	0	G3: GC-Ctrl
Dars2	0.825785	0.821	0.534	0.00517018	0	G3: GC-Ctrl
Ahsa1	0.825563	1	0.987	3.84193e-12	0	G3: GC-Ctrl
Mrps2	0.825472	0.988	0.897	1.8076e-05	0	G3: GC-Ctrl
Ddx11	0.82424	0.917	0.767	0.0061165	0	G3: GC-Ctrl
Cnot9	0.821639	0.988	0.888	6.18155e-05	0	G3: GC-Ctrl
Naa10	0.821015	1	0.966	1.36225e-07	0	G3: GC-Ctrl
Tnni3	0.820975	0.976	0.694	0.00218563	0	G3: GC-Ctrl
Zfp934	0.820764	0.881	0.625	4.14666e-05	0	G3: GC-Ctrl
Txn1	0.820099	1	1	3.20695e-10	0	G3: GC-Ctrl
Ano4	0.819707	0.988	0.879	0.00196713	0	G3: GC-Ctrl
Gm15836	0.819605	0.893	0.651	0.00108022	0	G3: GC-Ctrl
Samd1	0.819197	0.869	0.608	0.0114243	0	G3: GC-Ctrl
Nptxr	0.818308	0.905	0.694	0.00132405	0	G3: GC-Ctrl
Cpm	0.817235	0.893	0.539	0.0177002	0	G3: GC-Ctrl
Emx2os	0.81666	0.833	0.539	0.00281013	0	G3: GC-Ctrl
St3gal2	0.816534	0.988	0.931	6.54427e-07	0	G3: GC-Ctrl
Dmxl2	0.816367	1	0.853	2.3638e-05	0	G3: GC-Ctrl
Gm22333	0.816228	0.702	0.358	0.0323918	0	G3: GC-Ctrl
Mtfmt	0.815764	0.952	0.776	0.00037893	0	G3: GC-Ctrl
Sae1	0.815513	1	0.983	1.17203e-06	0	G3: GC-Ctrl
Ass1	0.814695	0.262	0.034	9.54613e-05	0	G3: GC-Ctrl
Pa2g4	0.814588	1	0.987	1.0042e-09	0	G3: GC-Ctrl
Sf3a2	0.814218	1	0.996	4.10277e-13	0	G3: GC-Ctrl
L3mbtl2	0.813718	0.964	0.629	0.000148471	0	G3: GC-Ctrl
Ppp1r8	0.813195	0.988	0.879	3.38882e-05	0	G3: GC-Ctrl
Rpp25	0.812631	0.929	0.608	0.000291857	0	G3: GC-Ctrl
Zfp87	0.812331	0.893	0.677	0.041806	0	G3: GC-Ctrl
Prorp	0.812134	0.94	0.737	0.000877113	0	G3: GC-Ctrl
Bzw2	0.811105	1	0.983	1.17268e-08	0	G3: GC-Ctrl
Ppif	0.81064	0.964	0.737	0.000300393	0	G3: GC-Ctrl
Acy1	0.81039	0.798	0.483	0.00629506	0	G3: GC-Ctrl
Cdk5	0.809483	1	0.97	1.51679e-08	0	G3: GC-Ctrl
Gm17748	0.809002	0.488	0.211	0.0389513	0	G3: GC-Ctrl
Bcar3	0.808782	0.988	0.703	1.41406e-08	0	G3: GC-Ctrl
Rhno1	0.808041	0.988	0.828	0.015613	0	G3: GC-Ctrl
Slc27a3	0.807794	0.857	0.621	0.0190772	0	G3: GC-Ctrl
Larp1b	0.807565	0.893	0.647	0.00339651	0	G3: GC-Ctrl
Aldh1b1	0.806716	1	0.797	0.000507193	0	G3: GC-Ctrl
Fahd1	0.805701	0.75	0.414	0.0282014	0	G3: GC-Ctrl
Gm10644	0.805575	1	1	1.16636e-17	0	G3: GC-Ctrl
Micos13	0.805524	0.988	0.871	1.6866e-07	0	G3: GC-Ctrl
Gm44939	0.805329	0.762	0.435	0.0230565	0	G3: GC-Ctrl
Taf6l	0.80459	0.976	0.789	0.00799118	0	G3: GC-Ctrl
Snhg15	0.802822	0.976	0.853	0.00437416	0	G3: GC-Ctrl
Zg16	0.802439	0.976	0.845	0.00116179	0	G3: GC-Ctrl
Ppa1	0.802376	0.988	0.815	1.64775e-05	0	G3: GC-Ctrl
Pdp2	0.802049	0.726	0.397	0.00420476	0	G3: GC-Ctrl
Slbp	0.801979	1	0.987	0.0462303	0	G3: GC-Ctrl
Senp8	0.801446	0.512	0.216	0.0214992	0	G3: GC-Ctrl
Nip7	0.800635	0.976	0.953	0.000124562	0	G3: GC-Ctrl
Rpl36a-ps2	0.800611	0.988	0.901	2.70411e-05	0	G3: GC-Ctrl
Hk1	0.799769	1	0.853	6.87595e-06	0	G3: GC-Ctrl
Cdc25a	0.798297	0.952	0.754	0.000302409	0	G3: GC-Ctrl
Gas5	0.797856	1	1	1.75431e-11	0	G3: GC-Ctrl
Usp1	0.797526	1	0.918	0.00219523	0	G3: GC-Ctrl
Gm49776	0.797442	0.988	0.974	3.03814e-06	0	G3: GC-Ctrl
Cdk4	0.797372	1	1	1.04927e-23	0	G3: GC-Ctrl
Rgs10	0.796914	0.845	0.552	0.0234751	0	G3: GC-Ctrl
Snhg5	0.796315	1	0.888	8.71853e-05	0	G3: GC-Ctrl
Tada2a	0.795614	0.964	0.841	1.58306e-05	0	G3: GC-Ctrl
Mlh1	0.79553	0.964	0.806	5.15156e-06	0	G3: GC-Ctrl
Tfap4	0.795154	0.905	0.668	0.0384714	0	G3: GC-Ctrl
Pvt1	0.794878	0.583	0.259	0.000719143	0	G3: GC-Ctrl
Nup37	0.794849	0.738	0.379	0.00534327	0	G3: GC-Ctrl
Mir1957b	0.794808	0.952	0.711	0.0147637	0	G3: GC-Ctrl
Gm14681	0.79469	0.81	0.522	0.00440007	0	G3: GC-Ctrl
Rpl22l1	0.794666	1	0.983	3.87212e-07	0	G3: GC-Ctrl
Cct3	0.794503	1	1	7.86391e-19	0	G3: GC-Ctrl
Ndc1	0.794416	0.988	0.914	0.0162418	0	G3: GC-Ctrl
Rttn	0.79426	0.905	0.703	0.00245426	0	G3: GC-Ctrl
Haus6	0.793944	0.905	0.819	0.0113678	0	G3: GC-Ctrl
Gm6963	0.793304	0.738	0.353	0.00166997	0	G3: GC-Ctrl
A630089N07Rik	0.793044	0.952	0.75	0.00333056	0	G3: GC-Ctrl
Dap	0.789847	1	0.953	4.59404e-08	0	G3: GC-Ctrl
Hspe1-ps3	0.788843	0.905	0.578	0.000119831	0	G3: GC-Ctrl
Polr1b	0.78821	0.976	0.905	4.1673e-05	0	G3: GC-Ctrl
Polr1c	0.788208	0.988	0.931	2.62491e-08	0	G3: GC-Ctrl
Zfp605	0.787908	0.833	0.487	9.67439e-05	0	G3: GC-Ctrl
Cited1	0.787612	0.893	0.603	0.000905928	0	G3: GC-Ctrl
Atic	0.787584	1	0.983	1.31034e-10	0	G3: GC-Ctrl
Rbm38	0.786388	0.988	0.793	1.48318e-05	0	G3: GC-Ctrl
Gm8337	0.784927	1	1	1.29379e-15	0	G3: GC-Ctrl
BC002059	0.784713	0.821	0.582	0.046382	0	G3: GC-Ctrl
Zscan18	0.784283	0.869	0.642	0.0291526	0	G3: GC-Ctrl
Gm11221	0.783012	0.655	0.319	0.0291799	0	G3: GC-Ctrl
Snx5	0.782839	1	1	6.65019e-12	0	G3: GC-Ctrl
Gm7666	0.78157	0.988	0.931	6.26309e-09	0	G3: GC-Ctrl
Mrpl36	0.780203	0.976	0.776	0.000481173	0	G3: GC-Ctrl
Rpp14	0.779774	0.964	0.819	2.47829e-05	0	G3: GC-Ctrl
Sap30	0.779687	0.833	0.5	0.00113446	0	G3: GC-Ctrl
Pmf1	0.779014	1	0.853	0.000178105	0	G3: GC-Ctrl
Gm43372	0.777792	0.952	0.569	4.28917e-07	0	G3: GC-Ctrl
Gm24407	0.776932	1	0.996	4.39992e-17	0	G3: GC-Ctrl
Lpl	0.775938	1	0.94	9.57502e-05	0	G3: GC-Ctrl
Hook1	0.77504	0.976	0.754	0.00032688	0	G3: GC-Ctrl
Hmbs	0.774951	1	0.884	2.99514e-07	0	G3: GC-Ctrl
Elmod2	0.774936	0.94	0.754	0.0146993	0	G3: GC-Ctrl
Adk	0.77491	0.976	0.879	0.00193421	0	G3: GC-Ctrl
Tsen2	0.77446	0.905	0.634	0.00393201	0	G3: GC-Ctrl
Rab27b	0.7739	0.917	0.694	0.000100374	0	G3: GC-Ctrl
Prex1	0.773073	0.464	0.172	0.0186811	0	G3: GC-Ctrl
Xrcc6	0.772886	0.988	0.879	4.39489e-07	0	G3: GC-Ctrl
Gm9347	0.771744	0.988	0.784	6.68636e-07	0	G3: GC-Ctrl
Itpa	0.771048	1	0.94	1.95608e-08	0	G3: GC-Ctrl
Gm7879	0.770244	0.69	0.319	0.000425126	0	G3: GC-Ctrl
Slc7a5	0.770228	1	0.922	4.18733e-05	0	G3: GC-Ctrl
Erh	0.769574	1	0.996	1.4974e-10	0	G3: GC-Ctrl
Gm10282	0.769065	1	1	1.71058e-10	0	G3: GC-Ctrl
Tiam1	0.769017	0.702	0.353	0.018515	0	G3: GC-Ctrl
Fam184b	0.768899	0.464	0.164	0.00133536	0	G3: GC-Ctrl
Paics	0.768755	1	1	5.18745e-15	0	G3: GC-Ctrl
Spidr	0.768354	0.94	0.733	0.0125854	0	G3: GC-Ctrl
Gm13772	0.767842	0.976	0.845	0.00019521	0	G3: GC-Ctrl
Hdac6	0.767445	0.988	0.927	3.26638e-05	0	G3: GC-Ctrl
Plbd1	0.7671	0.976	0.72	0.00638102	0	G3: GC-Ctrl
Cpt2	0.767041	0.988	0.772	3.55241e-06	0	G3: GC-Ctrl
Gm17200	0.764961	1	0.81	0.000537773	0	G3: GC-Ctrl
Prkd3	0.764319	1	0.987	3.70593e-14	0	G3: GC-Ctrl
Ndufa4	0.764088	1	0.991	3.50598e-13	0	G3: GC-Ctrl
Ak2	0.763753	1	0.996	4.35696e-10	0	G3: GC-Ctrl
Unc79	0.763548	0.333	0.099	0.0313742	0	G3: GC-Ctrl
Ulbp1	0.763412	0.619	0.306	0.0125912	0	G3: GC-Ctrl
Ran	0.762915	1	1	2.0143e-09	0	G3: GC-Ctrl
Hspa8	0.762882	1	1	1.37719e-14	0	G3: GC-Ctrl
Mlst8	0.761979	0.964	0.767	0.000422883	0	G3: GC-Ctrl
Junos	0.761429	1	0.944	3.866e-07	0	G3: GC-Ctrl
Gm6905	0.761378	0.917	0.707	4.11825e-07	0	G3: GC-Ctrl
Nme1	0.760635	1	0.957	3.37943e-07	0	G3: GC-Ctrl
Jakmip3	0.760116	0.476	0.138	3.31358e-05	0	G3: GC-Ctrl
Apcdd1	0.760037	0.75	0.397	0.0148029	0	G3: GC-Ctrl
Prps1l3	0.758361	1	0.918	3.93764e-05	0	G3: GC-Ctrl
Mpv17l2	0.758311	0.929	0.681	0.0188153	0	G3: GC-Ctrl
Gm15421	0.758058	0.976	0.853	4.28135e-07	0	G3: GC-Ctrl
Suclg2	0.757812	1	0.978	9.16856e-11	0	G3: GC-Ctrl
Cad	0.756807	0.929	0.853	0.000287029	0	G3: GC-Ctrl
Gm9260	0.755882	0.929	0.69	0.00448285	0	G3: GC-Ctrl
Zfp759	0.7555	0.31	0.082	0.0134083	0	G3: GC-Ctrl
Gm15702	0.755128	0.952	0.793	5.21372e-06	0	G3: GC-Ctrl
Gm20604	0.753821	0.917	0.858	0.0309075	0	G3: GC-Ctrl
Xrcc5	0.752585	0.988	0.888	1.71553e-06	0	G3: GC-Ctrl
Lrmda	0.751412	0.536	0.207	0.000842925	0	G3: GC-Ctrl
Nudc-ps1	0.751014	0.964	0.892	0.000287633	0	G3: GC-Ctrl
Vegfa	0.750757	0.988	0.987	0.000936755	0	G3: GC-Ctrl
BC055324	0.750617	0.976	0.953	0.000570715	0	G3: GC-Ctrl
Ubash3a	0.75023	0.619	0.336	0.00944488	0	G3: GC-Ctrl
Mpi	0.749869	0.917	0.75	0.0279042	0	G3: GC-Ctrl
Apoa1	0.748376	0.929	0.616	0.00741228	0	G3: GC-Ctrl
Cep57	0.74782	1	0.978	2.90129e-06	0	G3: GC-Ctrl
Golph3l	0.747191	0.964	0.759	0.000910936	0	G3: GC-Ctrl
Cd2bp2	0.747179	1	0.953	1.32168e-07	0	G3: GC-Ctrl
Slc4a2	0.746698	1	0.991	3.06919e-10	0	G3: GC-Ctrl
Eif2b4	0.746299	1	0.922	0.000234927	0	G3: GC-Ctrl
Gm5499	0.745642	0.964	0.841	2.7884e-05	0	G3: GC-Ctrl
Dhrs7b	0.74472	0.881	0.677	0.0248294	0	G3: GC-Ctrl
Prpf4	0.744517	0.988	0.922	0.00290106	0	G3: GC-Ctrl
Ppwd1	0.743617	0.929	0.858	0.0134444	0	G3: GC-Ctrl
Thyn1	0.743197	0.988	0.888	2.09596e-05	0	G3: GC-Ctrl
Eif4a-ps4	0.74292	1	1	6.23845e-17	0	G3: GC-Ctrl
Bche	0.742237	0.976	0.767	0.000547378	0	G3: GC-Ctrl
Gm8615	0.742056	0.905	0.608	0.00103008	0	G3: GC-Ctrl
Endog	0.74089	0.964	0.737	0.00641957	0	G3: GC-Ctrl
Camta1	0.739449	1	0.978	5.56947e-06	0	G3: GC-Ctrl
Zfp60	0.739361	0.988	0.841	4.83473e-06	0	G3: GC-Ctrl
Ripor3	0.738374	0.952	0.728	0.0145807	0	G3: GC-Ctrl
Ints7	0.738081	1	0.97	8.09856e-12	0	G3: GC-Ctrl
Wfs1	0.736694	0.976	0.832	0.00344216	0	G3: GC-Ctrl
Gm45464	0.736326	0.988	0.914	0.00721144	0	G3: GC-Ctrl
Zbtb14	0.736227	0.964	0.776	0.00383523	0	G3: GC-Ctrl
Gm50467	0.735941	0.917	0.595	0.000697864	0	G3: GC-Ctrl
Fam110b	0.735262	0.905	0.659	0.0354451	0	G3: GC-Ctrl
Naa40	0.734768	1	0.966	4.72382e-06	0	G3: GC-Ctrl
Fbxl19	0.733911	1	0.918	6.6302e-08	0	G3: GC-Ctrl
Mapre1	0.733252	1	1	3.38771e-10	0	G3: GC-Ctrl
Gm19709	0.733133	0.917	0.797	0.0365939	0	G3: GC-Ctrl
Gm7614	0.733125	0.929	0.75	0.0124233	0	G3: GC-Ctrl
Tagap1	0.732948	1	0.948	1.18872e-05	0	G3: GC-Ctrl
Akr1e1	0.73274	0.917	0.733	0.0226399	0	G3: GC-Ctrl
Dek	0.732667	1	1	0.00152497	0	G3: GC-Ctrl
Dok7	0.732252	0.857	0.409	4.1321e-05	0	G3: GC-Ctrl
Gm2000	0.732062	1	0.996	4.04346e-14	0	G3: GC-Ctrl
Abcb10	0.732062	0.929	0.793	0.0288351	0	G3: GC-Ctrl
Ahcy	0.731654	1	0.996	1.19441e-06	0	G3: GC-Ctrl
Lhfpl2	0.731457	1	0.875	0.000679424	0	G3: GC-Ctrl
Gm9252	0.731266	0.893	0.496	1.15927e-07	0	G3: GC-Ctrl
Snrnp40	0.730608	1	0.957	0.00377664	0	G3: GC-Ctrl
Col27a1	0.730543	0.988	0.832	0.0012081	0	G3: GC-Ctrl
Psmd14	0.73016	1	0.996	3.88329e-09	0	G3: GC-Ctrl
Pml	0.729967	1	0.927	1.8175e-08	0	G3: GC-Ctrl
Tfrc	0.729525	1	0.961	0.00013004	0	G3: GC-Ctrl
Pdhx	0.729449	0.976	0.832	0.000113029	0	G3: GC-Ctrl
Gm29261	0.728138	1	0.819	0.000121623	0	G3: GC-Ctrl
Aldh5a1	0.727765	0.905	0.698	0.00156629	0	G3: GC-Ctrl
Gemin5	0.727354	1	0.901	2.34631e-06	0	G3: GC-Ctrl
Pms1	0.726911	0.786	0.522	0.00846164	0	G3: GC-Ctrl
Pdpn	0.726797	1	0.935	0.00205008	0	G3: GC-Ctrl
Spout1	0.726484	0.988	0.828	0.000300811	0	G3: GC-Ctrl
Gm20147	0.726028	0.929	0.724	0.0183667	0	G3: GC-Ctrl
Zfp266	0.726023	1	1	1.19872e-14	0	G3: GC-Ctrl
Lpar6	0.725384	0.964	0.901	0.00127603	0	G3: GC-Ctrl
Cep72	0.72534	0.905	0.629	0.0199028	0	G3: GC-Ctrl
Steap3	0.724387	1	0.871	3.38345e-05	0	G3: GC-Ctrl
Psmb7	0.722705	1	1	1.96728e-11	0	G3: GC-Ctrl
Gtf3c6	0.722274	1	0.918	7.08784e-06	0	G3: GC-Ctrl
Kpna3	0.721862	1	0.983	1.88183e-08	0	G3: GC-Ctrl
Zfp993	0.721665	1	0.922	2.31316e-06	0	G3: GC-Ctrl
Psma5-ps	0.721511	0.988	0.849	2.55849e-05	0	G3: GC-Ctrl
Cox7b	0.721264	1	0.974	1.04331e-07	0	G3: GC-Ctrl
Mad1l1	0.720719	0.988	0.875	5.02531e-05	0	G3: GC-Ctrl
Rpl30	0.720703	1	1	6.11468e-22	0	G3: GC-Ctrl
Uqcc1	0.720528	1	0.922	8.78645e-07	0	G3: GC-Ctrl
Mrpl50	0.719478	1	0.918	2.58851e-07	0	G3: GC-Ctrl
Pank1	0.719052	1	0.948	2.61865e-05	0	G3: GC-Ctrl
Tagap	0.718954	1	0.944	1.22072e-05	0	G3: GC-Ctrl
Gm49383	0.718828	1	1	3.5694e-09	0	G3: GC-Ctrl
Gm5842	0.717868	0.988	0.948	0.00739811	0	G3: GC-Ctrl
Gm2573	0.716318	0.964	0.75	0.0255444	0	G3: GC-Ctrl
Sh3tc2	0.715381	0.976	0.823	0.0090117	0	G3: GC-Ctrl
Myom3	0.715063	0.298	0.03	2.8168e-07	0	G3: GC-Ctrl
Hjurp	0.713733	1	1	0.00386598	0	G3: GC-Ctrl
Gstm7	0.713181	0.976	0.746	0.000685208	0	G3: GC-Ctrl
Actl6a	0.712938	1	0.966	5.18684e-08	0	G3: GC-Ctrl
Tet1	0.712471	0.964	0.784	0.000413828	0	G3: GC-Ctrl
Bcl7a	0.712446	0.952	0.81	0.000925687	0	G3: GC-Ctrl
D030056L22Rik	0.712345	0.94	0.836	0.0429856	0	G3: GC-Ctrl
Dkc1	0.712032	0.976	0.858	0.0152188	0	G3: GC-Ctrl
Fbxo16	0.711594	0.762	0.427	0.0302351	0	G3: GC-Ctrl
Eif3l	0.711415	1	1	5.52907e-17	0	G3: GC-Ctrl
Dis3	0.71078	1	0.966	5.03611e-06	0	G3: GC-Ctrl
Adgrl1	0.710484	1	1	1.88261e-15	0	G3: GC-Ctrl
Nos3	0.71023	0.417	0.099	7.55599e-07	0	G3: GC-Ctrl
Hsd3b1	0.709657	0.952	0.504	5.23671e-11	0	G3: GC-Ctrl
Tubb5	0.70934	1	1	5.63953e-05	0	G3: GC-Ctrl
1110059E24Rik	0.708556	0.917	0.698	0.0122131	0	G3: GC-Ctrl
Myef2	0.70811	1	1	6.12207e-11	0	G3: GC-Ctrl
Gm6368	0.70795	1	0.974	6.12076e-11	0	G3: GC-Ctrl
6720489N17Rik	0.706463	0.536	0.25	0.0233568	0	G3: GC-Ctrl
Gm10044	0.705256	0.56	0.254	0.0316244	0	G3: GC-Ctrl
Sox12	0.704946	0.988	0.797	1.04562e-05	0	G3: GC-Ctrl
mt-Co2	0.70466	1	1	1.48249e-20	0	G3: GC-Ctrl
Ccnd2	0.704645	1	1	1.3713e-09	0	G3: GC-Ctrl
Gm28661	0.704583	1	1	1.50422e-20	0	G3: GC-Ctrl
Nol4l	0.703856	0.976	0.901	0.0499771	0	G3: GC-Ctrl
Gm7384	0.702723	0.988	0.944	3.43167e-09	0	G3: GC-Ctrl
Peg3	0.702472	1	0.996	1.36279e-06	0	G3: GC-Ctrl
Hdac1-ps	0.702462	0.952	0.866	0.0126731	0	G3: GC-Ctrl
Rpl7a-ps5	0.702328	1	1	2.82813e-21	0	G3: GC-Ctrl
Plekhj1	0.702026	1	0.974	1.70862e-07	0	G3: GC-Ctrl
Eef1aknmt	0.701492	0.952	0.642	0.000788458	0	G3: GC-Ctrl
Gm13935	0.701473	0.929	0.591	6.19903e-05	0	G3: GC-Ctrl
Gm6477	0.699689	0.988	0.97	1.10748e-08	0	G3: GC-Ctrl
Kmt5c	0.698441	0.988	0.957	4.98758e-06	0	G3: GC-Ctrl
Tmem161b	0.697731	1	0.78	0.000146545	0	G3: GC-Ctrl
Dph7	0.697127	0.976	0.694	0.00215168	0	G3: GC-Ctrl
Zfp97	0.696288	0.821	0.586	0.00440075	0	G3: GC-Ctrl
Ly6e	0.696197	1	0.927	7.15362e-05	0	G3: GC-Ctrl
Gm10053	0.696126	1	0.953	5.12463e-05	0	G3: GC-Ctrl
Qtrt1	0.695886	0.988	0.746	0.000124709	0	G3: GC-Ctrl
Nelfcd	0.695736	0.988	0.892	0.00644462	0	G3: GC-Ctrl
Impdh2	0.695579	1	1	7.1657e-11	0	G3: GC-Ctrl
Ssrp1	0.695088	1	1	7.7504e-10	0	G3: GC-Ctrl
Cebpzos	0.694055	0.929	0.621	0.00206152	0	G3: GC-Ctrl
mt-Co1	0.693812	1	1	9.72942e-30	0	G3: GC-Ctrl
mt-Cytb	0.693633	1	1	3.91339e-20	0	G3: GC-Ctrl
Zfp426	0.693012	1	0.922	0.0433068	0	G3: GC-Ctrl
Rpl30-ps10	0.69295	1	1	5.05678e-15	0	G3: GC-Ctrl
Gm26938	0.692236	1	0.957	3.29997e-06	0	G3: GC-Ctrl
Dpysl4	0.69218	0.964	0.772	0.0310747	0	G3: GC-Ctrl
Ccdc57	0.691719	0.94	0.75	0.0192302	0	G3: GC-Ctrl
Zfp13	0.690855	0.893	0.504	0.000682266	0	G3: GC-Ctrl
G6pdx	0.690643	1	0.935	0.000316806	0	G3: GC-Ctrl
Cox15	0.690381	0.976	0.836	0.000279997	0	G3: GC-Ctrl
Tesk2	0.690304	0.905	0.784	0.0148064	0	G3: GC-Ctrl
Rps15	0.690263	1	1	4.02907e-21	0	G3: GC-Ctrl
mt-Rnr1	0.689726	1	1	8.13415e-27	0	G3: GC-Ctrl
Taf12	0.688582	0.845	0.543	0.0199704	0	G3: GC-Ctrl
Zfp839	0.687677	0.929	0.737	0.0106159	0	G3: GC-Ctrl
Bahcc1	0.687271	0.952	0.802	0.0309272	0	G3: GC-Ctrl
Cbx5	0.686978	1	1	3.9861e-07	0	G3: GC-Ctrl
0610010K14Rik	0.686677	1	0.836	0.0108813	0	G3: GC-Ctrl
Scarna10	0.686494	0.857	0.565	0.0276193	0	G3: GC-Ctrl
Lrrc40	0.686152	1	0.862	0.00569585	0	G3: GC-Ctrl
Rfwd3	0.686064	1	0.996	2.27966e-06	0	G3: GC-Ctrl
Gm17491	0.686011	0.917	0.737	0.012283	0	G3: GC-Ctrl
Paox	0.685515	1	0.711	1.04416e-05	0	G3: GC-Ctrl
Gm9826	0.685413	1	0.991	1.13786e-05	0	G3: GC-Ctrl
Gm13341	0.685186	1	1	7.83277e-17	0	G3: GC-Ctrl
Ormdl1	0.684851	0.976	0.819	0.00169843	0	G3: GC-Ctrl
Mrpl42	0.684107	0.952	0.741	0.00307253	0	G3: GC-Ctrl
Gm5619	0.684062	1	1	9.85613e-21	0	G3: GC-Ctrl
Gm10343	0.682776	1	0.961	1.06792e-08	0	G3: GC-Ctrl
Socs2	0.682015	1	0.987	0.00012057	0	G3: GC-Ctrl
Snrpd3	0.681638	0.988	0.909	0.00101719	0	G3: GC-Ctrl
Hpf1	0.681397	1	0.905	0.042325	0	G3: GC-Ctrl
Smyd5	0.681168	0.964	0.841	0.000467784	0	G3: GC-Ctrl
Shq1	0.680737	0.952	0.634	0.000104603	0	G3: GC-Ctrl
Gm19680	0.679988	0.94	0.595	0.00123	0	G3: GC-Ctrl
Gm8326	0.678764	1	1	2.66929e-12	0	G3: GC-Ctrl
Trim37	0.678461	1	0.922	0.000529555	0	G3: GC-Ctrl
Rpl30-ps8	0.678084	1	1	2.19278e-14	0	G3: GC-Ctrl
Fscn1	0.677245	1	0.905	0.000116843	0	G3: GC-Ctrl
Sco2	0.67719	0.952	0.828	0.0301072	0	G3: GC-Ctrl
Apex1	0.676325	1	0.966	1.87369e-06	0	G3: GC-Ctrl
Top3a	0.676172	0.94	0.741	0.0379093	0	G3: GC-Ctrl
Rpl30-ps1	0.674734	1	0.996	8.54119e-13	0	G3: GC-Ctrl
Rps4x	0.674553	1	1	3.47712e-21	0	G3: GC-Ctrl
Gm25951	0.674011	0.917	0.672	0.0283556	0	G3: GC-Ctrl
Litaf	0.673859	1	0.905	1.75001e-05	0	G3: GC-Ctrl
Alms1	0.673853	1	0.957	6.63725e-05	0	G3: GC-Ctrl
Gm16477	0.673771	1	1	4.32471e-23	0	G3: GC-Ctrl
Fshr	0.673728	0.619	0.263	0.00611259	0	G3: GC-Ctrl
Noct	0.673709	1	0.983	0.00135494	0	G3: GC-Ctrl
Gm10874	0.673624	1	0.974	1.47088e-08	0	G3: GC-Ctrl
Pde7a	0.67331	0.988	0.914	4.19473e-07	0	G3: GC-Ctrl
Vars	0.673149	1	0.983	0.000126836	0	G3: GC-Ctrl
6030458C11Rik	0.672975	0.964	0.793	0.024174	0	G3: GC-Ctrl
Prdx6	0.672372	1	0.996	3.06705e-06	0	G3: GC-Ctrl
Inhbb	0.672362	0.976	0.724	3.45421e-08	0	G3: GC-Ctrl
Mrpl49	0.671057	0.976	0.875	0.00167771	0	G3: GC-Ctrl
Scarb1	0.670719	0.976	0.909	0.00191789	0	G3: GC-Ctrl
Taf9-ps	0.670451	0.964	0.862	0.00421798	0	G3: GC-Ctrl
Gm13461	0.67018	1	1	1.81253e-07	0	G3: GC-Ctrl
Med21	0.670144	1	0.987	0.0232353	0	G3: GC-Ctrl
Xntrpc	0.66963	0.952	0.694	0.00216802	0	G3: GC-Ctrl
Gm8719	0.669241	0.619	0.289	0.0137949	0	G3: GC-Ctrl
Adsl	0.669179	0.988	0.978	6.83398e-06	0	G3: GC-Ctrl
Cks1b	0.669117	1	0.957	0.0149331	0	G3: GC-Ctrl
Mrps14	0.668949	0.976	0.875	0.0183532	0	G3: GC-Ctrl
Gm7232	0.668938	1	1	1.88645e-13	0	G3: GC-Ctrl
Mrm1	0.668547	0.881	0.543	0.0286944	0	G3: GC-Ctrl
Duxbl2	0.668223	0.548	0.241	0.00780526	0	G3: GC-Ctrl
mt-Ts1	0.667976	1	1	2.92981e-22	0	G3: GC-Ctrl
Mrps23	0.667367	0.94	0.845	0.000321327	0	G3: GC-Ctrl
Mtap	0.667202	0.976	0.897	0.0281928	0	G3: GC-Ctrl
Polr2h	0.667041	0.976	0.897	3.11793e-05	0	G3: GC-Ctrl
Rpl30-ps11	0.666532	0.929	0.707	0.00551562	0	G3: GC-Ctrl
Cdc123	0.665977	1	0.966	4.78596e-08	0	G3: GC-Ctrl
Bola2	0.665803	0.976	0.797	0.00218134	0	G3: GC-Ctrl
Ampd2	0.665739	0.976	0.922	0.000332017	0	G3: GC-Ctrl
Rps7-ps2	0.665732	0.917	0.737	0.000146943	0	G3: GC-Ctrl
Pafah1b3	0.664842	1	0.978	1.10729e-07	0	G3: GC-Ctrl
Tmem255b	0.664745	0.988	0.802	0.000323238	0	G3: GC-Ctrl
Gm8960	0.663428	1	1	6.17947e-13	0	G3: GC-Ctrl
Gm14150	0.66305	1	1	0.00803911	0	G3: GC-Ctrl
Gm9761	0.662532	1	0.991	2.83696e-05	0	G3: GC-Ctrl
Cep131	0.662468	0.964	0.862	0.00250093	0	G3: GC-Ctrl
Vars2	0.662335	0.976	0.802	0.00054377	0	G3: GC-Ctrl
Rpl36a-ps1	0.662293	0.988	0.897	0.000386471	0	G3: GC-Ctrl
Ralgps2	0.66164	1	0.901	1.21814e-06	0	G3: GC-Ctrl
Rps24-ps2	0.661309	1	0.879	0.000457286	0	G3: GC-Ctrl
Gm3055	0.660729	0.821	0.582	0.00335297	0	G3: GC-Ctrl
Ipo5	0.660662	1	1	1.41184e-08	0	G3: GC-Ctrl
Rbm8a	0.660461	1	0.94	0.00123069	0	G3: GC-Ctrl
Gm28551	0.660385	0.964	0.828	0.00185649	0	G3: GC-Ctrl
Nup93	0.660333	0.976	0.918	0.00187609	0	G3: GC-Ctrl
Zfp788	0.660288	0.845	0.565	0.0218805	0	G3: GC-Ctrl
Gm6030	0.659964	1	0.918	2.68174e-06	0	G3: GC-Ctrl
Gm9833	0.659654	1	0.996	1.43163e-07	0	G3: GC-Ctrl
Utp20	0.659547	0.988	0.957	0.000186518	0	G3: GC-Ctrl
Gm11951	0.659483	1	0.927	2.54549e-05	0	G3: GC-Ctrl
Snrpert	0.659381	0.94	0.763	0.00550832	0	G3: GC-Ctrl
Faim2	0.659127	0.667	0.362	0.0124205	0	G3: GC-Ctrl
Gm8226	0.658928	1	1	9.01793e-22	0	G3: GC-Ctrl
Trim62	0.658582	1	0.819	0.000278468	0	G3: GC-Ctrl
Rnaseh2a	0.658364	1	0.953	0.000881716	0	G3: GC-Ctrl
Primpol	0.658251	0.917	0.672	0.0190318	0	G3: GC-Ctrl
Carhsp1	0.658228	1	0.991	3.09676e-05	0	G3: GC-Ctrl
2310061I04Rik	0.657961	0.988	0.819	0.00935287	0	G3: GC-Ctrl
Tex9	0.657463	0.94	0.746	0.000874384	0	G3: GC-Ctrl
Rpl30-ps9	0.656209	1	1	9.52768e-12	0	G3: GC-Ctrl
Gm44330	0.656138	1	0.97	2.11555e-06	0	G3: GC-Ctrl
Chrnb2	0.656107	0.964	0.875	0.0231773	0	G3: GC-Ctrl
Stard7	0.655943	0.988	0.966	2.93694e-05	0	G3: GC-Ctrl
Abhd6	0.655851	0.964	0.793	0.0397987	0	G3: GC-Ctrl
Duxbl3	0.655769	0.548	0.241	0.0106732	0	G3: GC-Ctrl
Rcc2	0.655383	1	0.996	1.00276e-10	0	G3: GC-Ctrl
Gm9118	0.654739	1	0.97	8.1372e-08	0	G3: GC-Ctrl
Mtln	0.65432	0.929	0.681	0.0362656	0	G3: GC-Ctrl
Phykpl	0.654311	1	1	0.000196243	0	G3: GC-Ctrl
Sbk1	0.654177	1	0.931	2.98274e-05	0	G3: GC-Ctrl
Rtel1	0.653469	0.929	0.892	0.0479999	0	G3: GC-Ctrl
Nrn1	0.652969	0.988	0.961	0.00956958	0	G3: GC-Ctrl
Gm10146	0.652682	0.881	0.638	0.0381651	0	G3: GC-Ctrl
Rnf181	0.652524	1	0.996	0.000121595	0	G3: GC-Ctrl
Ints10	0.65245	0.988	0.836	0.000863066	0	G3: GC-Ctrl
Tox2	0.652172	0.917	0.552	0.00342772	0	G3: GC-Ctrl
Gm6724	0.651594	1	0.909	0.000106531	0	G3: GC-Ctrl
Gm5586	0.651258	1	1	1.06995e-18	0	G3: GC-Ctrl
Mipep	0.650263	0.929	0.875	0.0010129	0	G3: GC-Ctrl
Polr2d	0.64978	0.964	0.858	0.0121514	0	G3: GC-Ctrl
Gm4737	0.649748	1	0.996	1.5695e-05	0	G3: GC-Ctrl
Duxbl1	0.649514	0.548	0.246	0.00972851	0	G3: GC-Ctrl
Zfp141	0.64945	0.952	0.711	0.00926083	0	G3: GC-Ctrl
Gm12191	0.649394	1	1	2.23654e-12	0	G3: GC-Ctrl
Limk2	0.649109	0.976	0.888	0.00195412	0	G3: GC-Ctrl
Casp2	0.646876	1	0.944	0.000895535	0	G3: GC-Ctrl
Nipsnap1	0.64613	0.976	0.888	0.00903651	0	G3: GC-Ctrl
Pphln1	0.645129	1	0.974	7.86435e-06	0	G3: GC-Ctrl
Zbtb12	0.645118	0.976	0.784	0.00111306	0	G3: GC-Ctrl
Mre11a	0.64501	0.964	0.888	0.00876249	0	G3: GC-Ctrl
Rpl7a-ps14	0.644702	0.976	0.754	9.87845e-06	0	G3: GC-Ctrl
Alyref	0.644159	1	1	2.0577e-06	0	G3: GC-Ctrl
Rpl7a-ps11	0.643744	1	1	6.73746e-21	0	G3: GC-Ctrl
Gm43126	0.643554	1	0.996	1.41034e-05	0	G3: GC-Ctrl
Npm1	0.642885	1	1	1.14876e-08	0	G3: GC-Ctrl
Rpl18	0.642086	1	1	5.21994e-20	0	G3: GC-Ctrl
Tuba1b	0.641863	1	1	0.0440176	0	G3: GC-Ctrl
Nop56	0.641611	1	0.978	0.000211517	0	G3: GC-Ctrl
Pym1	0.64082	0.976	0.875	0.00274006	0	G3: GC-Ctrl
Mtx2	0.640613	0.988	0.97	2.73111e-06	0	G3: GC-Ctrl
Slc18a2	0.640309	1	0.935	0.00194113	0	G3: GC-Ctrl
Bcas2	0.640099	0.988	0.974	4.74352e-05	0	G3: GC-Ctrl
Epn3	0.639698	0.774	0.397	0.00300624	0	G3: GC-Ctrl
Trap1	0.639184	1	0.996	1.38607e-09	0	G3: GC-Ctrl
Nt5c3b	0.638401	1	0.996	8.22085e-08	0	G3: GC-Ctrl
Pus1	0.6376	1	0.81	0.00757217	0	G3: GC-Ctrl
Lrrc42	0.637393	1	0.966	6.36e-05	0	G3: GC-Ctrl
Phb	0.637348	1	0.974	2.22573e-07	0	G3: GC-Ctrl
Gm25432	0.63733	0.976	0.94	0.00419654	0	G3: GC-Ctrl
Ttll4	0.636873	1	0.97	3.48923e-06	0	G3: GC-Ctrl
Gm27624	0.635687	0.988	0.832	0.00323195	0	G3: GC-Ctrl
Rbl2	0.635634	1	0.983	0.000370986	0	G3: GC-Ctrl
Trub2	0.635394	1	0.892	0.000986751	0	G3: GC-Ctrl
Asnsd1	0.63467	0.964	0.819	0.000514753	0	G3: GC-Ctrl
Ptrh2	0.63437	0.94	0.776	0.0333589	0	G3: GC-Ctrl
Gm8292	0.633964	1	0.987	4.14287e-07	0	G3: GC-Ctrl
Gm5903	0.633337	1	0.983	4.27544e-05	0	G3: GC-Ctrl
Mov10	0.632387	1	0.957	5.26974e-06	0	G3: GC-Ctrl
Gpm6b	0.631276	1	0.948	0.000255813	0	G3: GC-Ctrl
Plekhh1	0.631121	0.976	0.866	0.0114665	0	G3: GC-Ctrl
Gm13680	0.630602	1	1	2.00847e-14	0	G3: GC-Ctrl
Zkscan8	0.630569	0.952	0.866	0.037079	0	G3: GC-Ctrl
Bok	0.63046	1	0.884	0.00159584	0	G3: GC-Ctrl
Gm4204	0.630242	1	0.996	9.67958e-06	0	G3: GC-Ctrl
Scd2	0.63006	1	0.996	2.06458e-10	0	G3: GC-Ctrl
Gm4835	0.629815	0.905	0.651	0.000904928	0	G3: GC-Ctrl
Gm6210	0.629174	1	1	1.08455e-12	0	G3: GC-Ctrl
Wdr83	0.629022	0.988	0.935	0.00020329	0	G3: GC-Ctrl
Pnpt1	0.628977	1	0.862	9.73703e-05	0	G3: GC-Ctrl
Gm10254	0.628255	0.988	0.987	0.0299487	0	G3: GC-Ctrl
Eef1b2	0.628139	1	1	3.70604e-14	0	G3: GC-Ctrl
Coa3	0.628059	1	0.909	0.000564039	0	G3: GC-Ctrl
Mrpl12	0.62776	1	0.957	0.000530889	0	G3: GC-Ctrl
Mmp16	0.62717	1	0.914	7.58194e-05	0	G3: GC-Ctrl
Wdr3	0.627135	1	0.94	0.000200913	0	G3: GC-Ctrl
Tsfm	0.626924	0.988	0.836	0.00922737	0	G3: GC-Ctrl
Znf41-ps	0.626052	1	0.905	6.54342e-05	0	G3: GC-Ctrl
Ubb	0.625122	1	1	5.24411e-10	0	G3: GC-Ctrl
Psma1	0.625056	1	0.987	2.73165e-07	0	G3: GC-Ctrl
Abhd11	0.624816	1	0.806	0.000891043	0	G3: GC-Ctrl
Fam98a	0.624257	1	0.97	0.00261176	0	G3: GC-Ctrl
Gm15564	0.624223	1	1	8.09075e-28	0	G3: GC-Ctrl
Mettl3	0.623599	1	0.966	0.000157827	0	G3: GC-Ctrl
Gm13226	0.623212	1	1	4.12174e-12	0	G3: GC-Ctrl
Pacc1	0.623158	1	0.983	4.31156e-06	0	G3: GC-Ctrl
Mcm9	0.623093	1	0.978	0.00443423	0	G3: GC-Ctrl
Polr1a	0.623012	1	1	6.22461e-09	0	G3: GC-Ctrl
Gm15163	0.622744	1	0.927	1.07484e-05	0	G3: GC-Ctrl
Chchd1	0.622623	0.988	0.888	0.000703372	0	G3: GC-Ctrl
Gm9847	0.622602	1	0.974	0.000553084	0	G3: GC-Ctrl
Srsf7	0.622299	1	1	4.64311e-09	0	G3: GC-Ctrl
Pgpep1	0.621731	1	0.944	9.02401e-05	0	G3: GC-Ctrl
Gm15459	0.621662	1	1	1.80778e-12	0	G3: GC-Ctrl
Nup107	0.621356	0.976	0.905	0.0437836	0	G3: GC-Ctrl
Gm43720	0.620814	0.702	0.379	0.00578476	0	G3: GC-Ctrl
Mrpl45	0.620761	0.976	0.858	0.00113223	0	G3: GC-Ctrl
Gm37348	0.620338	1	1	1.65651e-11	0	G3: GC-Ctrl
Nek4	0.620001	0.929	0.776	0.0476371	0	G3: GC-Ctrl
Fam57a	0.619947	0.905	0.711	0.00841737	0	G3: GC-Ctrl
Eif3i	0.619471	1	1	4.04346e-14	0	G3: GC-Ctrl
Sf3a1	0.619237	1	1	2.45428e-08	0	G3: GC-Ctrl
Lig3	0.618828	1	0.966	1.59811e-06	0	G3: GC-Ctrl
Gm9703	0.618247	1	0.961	7.94326e-07	0	G3: GC-Ctrl
Lap3	0.618066	1	0.905	0.000706639	0	G3: GC-Ctrl
Arrb1	0.617087	1	0.905	0.000928063	0	G3: GC-Ctrl
Ubb-ps	0.6169	1	1	3.31424e-10	0	G3: GC-Ctrl
Hnrnpd	0.616669	1	1	3.03983e-07	0	G3: GC-Ctrl
Polr3k	0.61639	1	0.884	0.00326163	0	G3: GC-Ctrl
Zfp433	0.616021	0.821	0.578	0.0262409	0	G3: GC-Ctrl
Gm43064	0.615832	0.857	0.56	0.0245243	0	G3: GC-Ctrl
Mzt1	0.615094	1	1	6.30743e-05	0	G3: GC-Ctrl
Riok2	0.615072	1	0.94	0.00208291	0	G3: GC-Ctrl
Gm14530	0.614974	0.893	0.655	0.0379047	0	G3: GC-Ctrl
Gm26628	0.614472	1	0.966	0.00595566	0	G3: GC-Ctrl
Thoc3	0.614332	0.988	0.948	0.00295257	0	G3: GC-Ctrl
Noc2l	0.613812	1	0.987	3.36362e-06	0	G3: GC-Ctrl
Arhgef28	0.613413	0.988	0.862	0.00188126	0	G3: GC-Ctrl
Zfp991	0.613221	1	0.957	1.66926e-05	0	G3: GC-Ctrl
Gm25994	0.612939	0.964	0.914	0.015082	0	G3: GC-Ctrl
Rpl36a-ps3	0.612683	1	0.987	2.38033e-08	0	G3: GC-Ctrl
Kcnk5	0.612378	0.94	0.784	0.0240171	0	G3: GC-Ctrl
Zfp976	0.61219	0.774	0.47	0.0228853	0	G3: GC-Ctrl
Nup133	0.61208	1	0.957	0.0395979	0	G3: GC-Ctrl
Sumo3	0.611684	1	0.987	9.25321e-06	0	G3: GC-Ctrl
Naa50	0.611119	1	1	3.40938e-05	0	G3: GC-Ctrl
Uhrf2	0.610748	1	1	0.000143933	0	G3: GC-Ctrl
Mrpl17	0.610467	1	0.957	1.79214e-05	0	G3: GC-Ctrl
Gm8942	0.610191	1	0.996	4.51828e-07	0	G3: GC-Ctrl
Pitpnc1	0.609811	1	0.789	0.00990812	0	G3: GC-Ctrl
Rad50	0.609797	0.964	0.871	0.0304855	0	G3: GC-Ctrl
Ppp1cc	0.609547	1	1	6.10567e-13	0	G3: GC-Ctrl
Gm7669	0.609135	0.833	0.5	6.48807e-05	0	G3: GC-Ctrl
Gm8231	0.608657	0.964	0.793	0.00725017	0	G3: GC-Ctrl
Gm5093	0.608285	0.988	0.905	9.3479e-06	0	G3: GC-Ctrl
Ercc6l2	0.608111	0.988	0.866	0.0181324	0	G3: GC-Ctrl
Gm14226	0.607914	1	0.983	0.00512195	0	G3: GC-Ctrl
Gm7198	0.607781	0.952	0.841	0.00551995	0	G3: GC-Ctrl
Gm13340	0.605908	1	1	1.69434e-26	0	G3: GC-Ctrl
Ctc1	0.604985	1	0.996	0.00200592	0	G3: GC-Ctrl
Anp32b	0.604738	1	1	8.82331e-07	0	G3: GC-Ctrl
Rab11fip4	0.604266	0.69	0.332	0.00793594	0	G3: GC-Ctrl
1700022I11Rik	0.603445	1	1	2.49134e-09	0	G3: GC-Ctrl
Fam185a	0.602896	0.952	0.707	0.014348	0	G3: GC-Ctrl
Gm5638	0.602679	0.762	0.461	0.00434303	0	G3: GC-Ctrl
Rpl7l1	0.60078	1	0.974	4.51331e-06	0	G3: GC-Ctrl
Nucks1	0.600577	1	1	0.0140912	0	G3: GC-Ctrl
Cdc42se2	0.599873	1	0.996	1.87435e-06	0	G3: GC-Ctrl
Rrp1	0.599105	1	1	3.0733e-16	0	G3: GC-Ctrl
Snrpe	0.598738	1	0.987	1.89119e-05	0	G3: GC-Ctrl
Ppp1ccb	0.598639	1	1	1.05724e-11	0	G3: GC-Ctrl
Rps6	0.598079	1	1	3.2855e-19	0	G3: GC-Ctrl
Hint2	0.597562	1	0.871	0.0109313	0	G3: GC-Ctrl
Cycs	0.596197	1	0.97	0.0237382	0	G3: GC-Ctrl
Lancl2	0.593833	0.988	0.853	0.0360453	0	G3: GC-Ctrl
Zfp992	0.59371	1	0.931	0.00784715	0	G3: GC-Ctrl
Svil	0.592626	1	0.974	0.000994413	0	G3: GC-Ctrl
Faddos	0.592112	0.774	0.444	0.0203407	0	G3: GC-Ctrl
Slirp	0.59183	1	0.944	1.88863e-05	0	G3: GC-Ctrl
Gm11989	0.591816	1	0.991	4.35694e-10	0	G3: GC-Ctrl
Adora1	0.591539	0.786	0.349	2.60758e-05	0	G3: GC-Ctrl
Cenpv	0.591382	0.988	0.849	0.00203152	0	G3: GC-Ctrl
Mpp6	0.590809	0.988	0.884	0.0012434	0	G3: GC-Ctrl
Eci1	0.590268	0.976	0.935	0.000664488	0	G3: GC-Ctrl
Fxr1	0.589901	1	1	1.80639e-08	0	G3: GC-Ctrl
Grsf1	0.589879	1	1	0.000426361	0	G3: GC-Ctrl
Guf1	0.588797	1	0.978	0.000497716	0	G3: GC-Ctrl
Senp1	0.588219	1	0.974	0.00577959	0	G3: GC-Ctrl
AC149090.1	0.587756	1	1	0.0125322	0	G3: GC-Ctrl
Smim1	0.58764	1	0.996	2.64455e-05	0	G3: GC-Ctrl
Gm27232	0.58759	0.964	0.849	0.0102944	0	G3: GC-Ctrl
Uchl3	0.587462	0.976	0.789	0.0340606	0	G3: GC-Ctrl
Cdc5l	0.587339	1	0.966	0.000104373	0	G3: GC-Ctrl
Kazald1	0.586908	1	0.927	8.78249e-05	0	G3: GC-Ctrl
Gm12712	0.586883	1	0.987	3.64537e-09	0	G3: GC-Ctrl
Urod	0.586089	1	0.961	7.17108e-05	0	G3: GC-Ctrl
Stoml2	0.585971	1	0.966	2.78676e-05	0	G3: GC-Ctrl
Polr2g	0.585921	1	0.953	5.16911e-05	0	G3: GC-Ctrl
Dcakd	0.585461	1	0.987	1.01248e-05	0	G3: GC-Ctrl
Cct2	0.585268	1	1	1.22178e-12	0	G3: GC-Ctrl
Zfp781	0.584921	0.845	0.595	0.0166945	0	G3: GC-Ctrl
Mir3076	0.583958	1	0.957	6.75219e-05	0	G3: GC-Ctrl
Banf1	0.583714	1	0.983	5.37014e-06	0	G3: GC-Ctrl
Ubac1	0.583556	0.976	0.789	0.0474489	0	G3: GC-Ctrl
Asna1	0.583104	1	0.974	2.21721e-05	0	G3: GC-Ctrl
Gm7363	0.583088	0.952	0.772	0.00637495	0	G3: GC-Ctrl
Psmd5	0.582421	1	0.961	2.19703e-05	0	G3: GC-Ctrl
Cxxc5	0.581595	0.988	0.797	0.0171778	0	G3: GC-Ctrl
Wdr83os	0.580885	1	0.978	0.000179002	0	G3: GC-Ctrl
Cryl1	0.580874	1	0.966	0.000247635	0	G3: GC-Ctrl
Park7	0.580836	1	0.991	9.14818e-09	0	G3: GC-Ctrl
Zfp955a	0.580778	0.917	0.793	0.013328	0	G3: GC-Ctrl
Gm44790	0.580628	0.988	0.948	0.000183339	0	G3: GC-Ctrl
Gm9231	0.580227	0.988	0.845	0.00299964	0	G3: GC-Ctrl
Nabp2	0.580178	0.988	0.832	0.00379686	0	G3: GC-Ctrl
Wdr77	0.578984	1	0.996	5.77671e-06	0	G3: GC-Ctrl
Ppid	0.578632	1	1	1.61195e-05	0	G3: GC-Ctrl
Gm43712	0.577921	0.976	0.875	0.00493998	0	G3: GC-Ctrl
Gm9616	0.577617	1	1	1.00948e-11	0	G3: GC-Ctrl
Znrf1	0.577508	1	1	5.37035e-06	0	G3: GC-Ctrl
Psma5	0.576674	1	1	3.15325e-06	0	G3: GC-Ctrl
Gm8141	0.576457	1	0.97	8.84355e-06	0	G3: GC-Ctrl
Rps11-ps1	0.57628	1	1	8.60595e-14	0	G3: GC-Ctrl
Gm44450	0.576277	0.988	0.841	0.0316887	0	G3: GC-Ctrl
Wdr34	0.575851	1	0.879	0.0155782	0	G3: GC-Ctrl
Samd11	0.575762	0.952	0.879	0.00614174	0	G3: GC-Ctrl
4930579G18Rik	0.575212	1	0.974	1.04942e-05	0	G3: GC-Ctrl
Gm14122	0.574701	0.964	0.849	0.00107732	0	G3: GC-Ctrl
Dusp18	0.574575	0.821	0.556	0.0475961	0	G3: GC-Ctrl
Rpl36a	0.574385	1	0.991	9.24355e-09	0	G3: GC-Ctrl
Ago1	0.573184	1	0.996	1.21716e-06	0	G3: GC-Ctrl
Cep290	0.57309	0.952	0.728	0.0150149	0	G3: GC-Ctrl
Ncaph2	0.572875	1	0.996	0.00489451	0	G3: GC-Ctrl
Ppm1g	0.572696	1	0.996	0.00232553	0	G3: GC-Ctrl
Ptp4a1	0.572336	1	1	8.82331e-07	0	G3: GC-Ctrl
Evc2	0.572304	0.988	0.953	0.00894852	0	G3: GC-Ctrl
Gm7429	0.57152	1	0.953	1.37439e-06	0	G3: GC-Ctrl
Gm5525	0.570801	1	1	1.81069e-09	0	G3: GC-Ctrl
Gm5854	0.570452	1	1	3.11245e-14	0	G3: GC-Ctrl
Med19	0.570051	1	0.94	0.00577306	0	G3: GC-Ctrl
Ldhb-ps	0.568976	1	0.996	8.33444e-07	0	G3: GC-Ctrl
Gm9294	0.568692	1	0.983	9.88628e-07	0	G3: GC-Ctrl
AW146154	0.56849	0.964	0.784	0.00120019	0	G3: GC-Ctrl
Zwint	0.56832	1	1	1.20073e-05	0	G3: GC-Ctrl
Rps6-ps4	0.568227	1	1	7.86391e-19	0	G3: GC-Ctrl
Tbc1d14	0.568186	1	0.996	4.47277e-06	0	G3: GC-Ctrl
Carnmt1	0.567166	1	0.987	0.00245526	0	G3: GC-Ctrl
Cstf2	0.566985	1	0.991	0.000392891	0	G3: GC-Ctrl
Hmgn2-ps1	0.566836	0.988	0.983	0.00366432	0	G3: GC-Ctrl
Pot1a	0.566038	1	0.875	0.0171067	0	G3: GC-Ctrl
Gm15470	0.56531	0.94	0.716	0.000276933	0	G3: GC-Ctrl
Gm31300	0.564996	0.988	0.987	8.86491e-07	0	G3: GC-Ctrl
Slc25a3	0.564699	1	1	5.30898e-05	0	G3: GC-Ctrl
Arhgap4	0.564685	1	0.909	0.0014254	0	G3: GC-Ctrl
Impdh2-ps	0.564342	1	0.996	1.47456e-07	0	G3: GC-Ctrl
Nsmce2	0.564089	1	0.875	0.0142568	0	G3: GC-Ctrl
Tmem35a	0.563199	0.988	0.832	0.0095924	0	G3: GC-Ctrl
Tia1	0.563191	1	1	5.34769e-08	0	G3: GC-Ctrl
Rps11-ps3	0.562258	0.988	0.853	0.00178895	0	G3: GC-Ctrl
Kars	0.561758	1	1	9.83188e-08	0	G3: GC-Ctrl
Gm6382	0.561209	0.988	0.974	0.000319945	0	G3: GC-Ctrl
Adpgk	0.561184	1	0.978	0.0393333	0	G3: GC-Ctrl
Gm17786	0.561152	1	1	1.33739e-06	0	G3: GC-Ctrl
Gm9115	0.561062	0.988	0.914	0.00431614	0	G3: GC-Ctrl
Ilf2	0.560637	1	1	0.000875278	0	G3: GC-Ctrl
Mrpl44	0.560481	0.976	0.841	0.0138443	0	G3: GC-Ctrl
Rad9a	0.560214	1	0.991	0.00398586	0	G3: GC-Ctrl
Ncl	0.559518	1	1	2.66253e-08	0	G3: GC-Ctrl
Gm49960	0.55938	0.429	0.155	0.0122441	0	G3: GC-Ctrl
Gm44083	0.559222	0.952	0.772	0.000957906	0	G3: GC-Ctrl
Psma2	0.558892	1	1	3.0994e-07	0	G3: GC-Ctrl
Sdc1	0.55867	1	0.978	0.0021683	0	G3: GC-Ctrl
9630001P10Rik	0.55835	0.345	0.065	1.9803e-06	0	G3: GC-Ctrl
Impa1	0.558344	1	0.966	0.000227911	0	G3: GC-Ctrl
Acat3	0.557435	1	0.991	4.11837e-06	0	G3: GC-Ctrl
Gm4833	0.557219	1	0.953	7.44325e-06	0	G3: GC-Ctrl
Uri1	0.557148	1	0.983	0.000202894	0	G3: GC-Ctrl
Rps3a1	0.556688	1	1	4.52942e-18	0	G3: GC-Ctrl
Gm4462	0.556625	1	0.987	3.09548e-06	0	G3: GC-Ctrl
Kazn	0.55634	1	0.884	0.0170161	0	G3: GC-Ctrl
Setdb1	0.555858	1	1	4.8569e-06	0	G3: GC-Ctrl
Cox6b1	0.55585	1	0.974	0.00018508	0	G3: GC-Ctrl
Gm11878	0.554557	1	1	7.08568e-11	0	G3: GC-Ctrl
Impa2	0.554419	0.893	0.612	0.0206381	0	G3: GC-Ctrl
Gm8355	0.554352	1	1	9.697e-11	0	G3: GC-Ctrl
Psma6	0.554321	1	0.996	1.07656e-06	0	G3: GC-Ctrl
Gm8116	0.554318	1	0.953	0.0358686	0	G3: GC-Ctrl
Gm6035	0.554274	1	1	5.68079e-13	0	G3: GC-Ctrl
Gpn3	0.554246	0.988	0.862	0.0142918	0	G3: GC-Ctrl
Mlec	0.5539	1	1	1.23484e-08	0	G3: GC-Ctrl
Ap4e1	0.553757	1	0.974	0.00671764	0	G3: GC-Ctrl
Gm17590	0.553444	0.988	0.918	0.0499483	0	G3: GC-Ctrl
Ftsj3	0.552894	1	0.931	0.0102532	0	G3: GC-Ctrl
Nit2	0.552889	1	0.94	0.00519379	0	G3: GC-Ctrl
Psmc5	0.552819	0.988	0.957	0.0164144	0	G3: GC-Ctrl
Tex10	0.552615	1	0.983	4.27544e-05	0	G3: GC-Ctrl
Gm12418	0.551988	0.929	0.659	0.0301663	0	G3: GC-Ctrl
Kcnq1ot1	0.551834	1	0.978	0.0016625	0	G3: GC-Ctrl
Gm7517	0.551646	0.964	0.737	0.0329345	0	G3: GC-Ctrl
Gm46522	0.551203	1	0.991	5.46974e-11	0	G3: GC-Ctrl
Myo1b	0.551123	1	0.974	0.000604591	0	G3: GC-Ctrl
Ndufb4c	0.550614	0.976	0.914	0.0372854	0	G3: GC-Ctrl
Gm26590	0.550604	0.988	0.974	6.04069e-05	0	G3: GC-Ctrl
Hsp90ab1	0.550591	1	1	3.43682e-23	0	G3: GC-Ctrl
Gm9531	0.550504	1	1	6.42263e-09	0	G3: GC-Ctrl
Ddx18	0.550472	0.988	0.957	0.00840179	0	G3: GC-Ctrl
Gm7278	0.549908	0.929	0.797	0.0125678	0	G3: GC-Ctrl
Slc24a5	0.549322	1	1	2.86196e-05	0	G3: GC-Ctrl
Eftud2	0.548681	1	0.987	0.000224213	0	G3: GC-Ctrl
Psmb6	0.548152	1	1	1.51001e-09	0	G3: GC-Ctrl
Casp9	0.547974	1	0.935	0.00116392	0	G3: GC-Ctrl
Pmpcb	0.547771	1	1	5.03484e-08	0	G3: GC-Ctrl
Arpp19	0.547454	0.988	1	0.000807928	0	G3: GC-Ctrl
Clpp	0.547154	1	0.94	0.00938675	0	G3: GC-Ctrl
Gm5851	0.546501	1	0.996	1.02299e-07	0	G3: GC-Ctrl
Gm41041	0.544781	1	1	2.05944e-11	0	G3: GC-Ctrl
Gm6436	0.544376	1	0.987	8.08688e-05	0	G3: GC-Ctrl
Zfp827	0.544119	1	0.987	0.000179011	0	G3: GC-Ctrl
Cnnm3	0.543245	0.988	0.909	0.000654563	0	G3: GC-Ctrl
Rps24-ps3	0.542885	1	1	1.08428e-10	0	G3: GC-Ctrl
Poldip2	0.542602	1	0.996	2.82207e-06	0	G3: GC-Ctrl
Rnf10	0.542483	1	1	0.00267348	0	G3: GC-Ctrl
Gm4859	0.542312	0.964	0.789	0.00600857	0	G3: GC-Ctrl
Rps6ka3	0.54155	1	1	2.29225e-07	0	G3: GC-Ctrl
Rps4x-ps	0.541277	1	0.987	2.7052e-07	0	G3: GC-Ctrl
0610010F05Rik	0.541085	0.988	0.836	0.0306363	0	G3: GC-Ctrl
Rsc1a1	0.540961	1	0.944	0.0449155	0	G3: GC-Ctrl
Rpl7a	0.540753	1	1	5.88945e-13	0	G3: GC-Ctrl
Rpl28	0.540711	1	1	2.31716e-12	0	G3: GC-Ctrl
Rif1	0.540601	1	0.991	0.00167568	0	G3: GC-Ctrl
Ttc27	0.540153	0.988	0.849	0.0178982	0	G3: GC-Ctrl
Ndufs8	0.539457	1	0.966	0.000341673	0	G3: GC-Ctrl
Gm7399	0.538918	0.988	0.961	2.40974e-05	0	G3: GC-Ctrl
Gm12468	0.538588	0.964	0.828	0.0314921	0	G3: GC-Ctrl
Cct7	0.537981	1	1	2.43636e-13	0	G3: GC-Ctrl
Lrrc58	0.53773	1	1	0.0103474	0	G3: GC-Ctrl
Gm5850	0.537071	1	0.991	3.76166e-07	0	G3: GC-Ctrl
Scaf11	0.536984	1	1	0.000309633	0	G3: GC-Ctrl
Gm7899	0.536815	1	1	4.78792e-08	0	G3: GC-Ctrl
Cir1	0.536003	0.964	0.78	0.0214016	0	G3: GC-Ctrl
Zfp462	0.53585	1	0.884	0.0172651	0	G3: GC-Ctrl
Gm6394	0.535678	1	0.974	0.00426851	0	G3: GC-Ctrl
Knop1	0.535661	1	0.996	5.46924e-06	0	G3: GC-Ctrl
Coq3	0.535284	0.714	0.358	0.0147406	0	G3: GC-Ctrl
Uba2	0.535191	1	1	0.00104318	0	G3: GC-Ctrl
Tmem70	0.534986	0.976	0.884	0.0293451	0	G3: GC-Ctrl
Eci2	0.534726	1	1	0.000115579	0	G3: GC-Ctrl
Mgat5	0.534393	1	0.996	0.00113846	0	G3: GC-Ctrl
Wdr38	0.534086	1	0.983	3.45787e-06	0	G3: GC-Ctrl
Gm46649	0.533977	1	0.987	0.00380731	0	G3: GC-Ctrl
Gm13864	0.533303	1	1	3.2867e-11	0	G3: GC-Ctrl
Gm15536	0.532701	1	1	1.27214e-09	0	G3: GC-Ctrl
H2az2	0.532421	1	0.991	0.0108163	0	G3: GC-Ctrl
Rbbp7	0.532357	1	1	1.02542e-10	0	G3: GC-Ctrl
Snrpd2	0.531421	0.988	0.901	0.0140609	0	G3: GC-Ctrl
Gm6794	0.53135	1	0.957	0.000727486	0	G3: GC-Ctrl
Gm10443	0.530484	1	1	2.35695e-10	0	G3: GC-Ctrl
Gm10263	0.530256	1	0.983	9.1643e-07	0	G3: GC-Ctrl
Acad9	0.529138	0.988	0.935	0.00829845	0	G3: GC-Ctrl
Trub1	0.529047	1	0.957	0.00208465	0	G3: GC-Ctrl
Rmnd1	0.528309	0.976	0.879	0.0319271	0	G3: GC-Ctrl
Krr1	0.528049	1	0.94	0.00833432	0	G3: GC-Ctrl
Cbx3-ps7	0.528036	1	0.94	0.00413562	0	G3: GC-Ctrl
Wdr60	0.527441	0.988	0.875	0.0268125	0	G3: GC-Ctrl
Tbrg4	0.527166	1	0.961	0.00112012	0	G3: GC-Ctrl
Gm6750	0.526737	1	0.996	0.00125202	0	G3: GC-Ctrl
Mbtps2	0.526379	1	0.974	9.75336e-05	0	G3: GC-Ctrl
Eef1g	0.526371	1	1	2.96754e-12	0	G3: GC-Ctrl
C1qbp	0.525648	1	0.987	0.000338964	0	G3: GC-Ctrl
Usp14	0.525619	1	1	4.11627e-08	0	G3: GC-Ctrl
Umps	0.525418	1	0.987	0.0121691	0	G3: GC-Ctrl
Gm5847	0.525085	0.702	0.353	0.00282589	0	G3: GC-Ctrl
Ints3	0.524795	1	0.991	2.25854e-06	0	G3: GC-Ctrl
Gm45308	0.524684	0.952	0.694	0.044551	0	G3: GC-Ctrl
Phax	0.524471	1	0.948	0.0065637	0	G3: GC-Ctrl
Pwp1	0.523795	1	0.94	0.0166451	0	G3: GC-Ctrl
Ctr9	0.523672	1	0.991	0.000201215	0	G3: GC-Ctrl
Tcp1	0.523567	1	1	1.48086e-10	0	G3: GC-Ctrl
Ap1ar	0.523236	1	1	0.00112946	0	G3: GC-Ctrl
Zfp512	0.523104	0.988	0.974	0.00627825	0	G3: GC-Ctrl
Zmym3	0.522615	1	1	0.000341765	0	G3: GC-Ctrl
Gm13166	0.522417	0.917	0.784	0.0452081	0	G3: GC-Ctrl
Gm10086	0.522394	1	0.961	0.00478285	0	G3: GC-Ctrl
Atxn10	0.522228	1	1	7.1305e-12	0	G3: GC-Ctrl
Ldhb	0.5222	1	0.996	2.47853e-06	0	G3: GC-Ctrl
Gm7482	0.522183	1	0.991	4.68234e-06	0	G3: GC-Ctrl
AC139579.1	0.520677	1	0.94	0.0382009	0	G3: GC-Ctrl
Gm10689	0.519511	1	0.918	0.000680071	0	G3: GC-Ctrl
Suz12	0.518904	1	0.996	0.0169081	0	G3: GC-Ctrl
Zfp346	0.518902	0.988	0.879	0.0445329	0	G3: GC-Ctrl
Cacybp	0.51855	1	1	0.00436752	0	G3: GC-Ctrl
Rps23rg1	0.518291	1	1	4.61764e-11	0	G3: GC-Ctrl
Srsf3-ps	0.518262	1	1	2.10306e-05	0	G3: GC-Ctrl
Tfdp2	0.518144	1	0.996	1.48784e-05	0	G3: GC-Ctrl
Rps6-ps3	0.517497	1	1	1.62217e-14	0	G3: GC-Ctrl
Fam3c	0.517138	1	0.94	0.00750775	0	G3: GC-Ctrl
Idh3g	0.517103	1	0.996	4.73998e-08	0	G3: GC-Ctrl
Mrps17	0.517051	1	0.978	0.00342019	0	G3: GC-Ctrl
Slain1	0.516995	0.833	0.504	0.0240542	0	G3: GC-Ctrl
Rpl7a-ps10	0.516409	1	1	2.44446e-11	0	G3: GC-Ctrl
Cbx3-ps6	0.516265	1	0.944	0.0020195	0	G3: GC-Ctrl
Supt16	0.516121	1	1	0.00286586	0	G3: GC-Ctrl
Ndufc2	0.515931	1	0.97	0.000402583	0	G3: GC-Ctrl
Soat1	0.515093	1	1	0.00113846	0	G3: GC-Ctrl
Tufm	0.514995	1	0.978	0.00102665	0	G3: GC-Ctrl
Gm11539	0.514901	1	1	1.5329e-08	0	G3: GC-Ctrl
Rars	0.514676	1	0.966	0.00208513	0	G3: GC-Ctrl
Hspa9	0.514554	1	0.996	1.33616e-07	0	G3: GC-Ctrl
Rpl36al	0.514213	1	0.996	4.94655e-06	0	G3: GC-Ctrl
Rpl3	0.514208	1	1	7.46954e-12	0	G3: GC-Ctrl
Inf2	0.514157	0.917	0.569	0.00109617	0	G3: GC-Ctrl
Fars2	0.514057	1	0.996	0.00234365	0	G3: GC-Ctrl
Cdv3	0.514049	1	1	0.00228969	0	G3: GC-Ctrl
Pgap2	0.513963	1	0.957	0.00389385	0	G3: GC-Ctrl
Nif3l1	0.513752	1	0.974	0.0177879	0	G3: GC-Ctrl
Ptcd3	0.511921	1	0.991	0.00154914	0	G3: GC-Ctrl
Gm12435	0.511886	1	1	6.38206e-07	0	G3: GC-Ctrl
Rps15-ps2	0.5117	1	0.978	0.000171666	0	G3: GC-Ctrl
Gm47381	0.511518	0.964	0.802	0.0243217	0	G3: GC-Ctrl
Gm28539	0.511031	0.988	0.97	0.00669161	0	G3: GC-Ctrl
Rps28	0.51097	1	1	7.57938e-11	0	G3: GC-Ctrl
Gm3508	0.510515	0.429	0.142	0.00820725	0	G3: GC-Ctrl
Rbm3	0.510497	1	1	0.00018822	0	G3: GC-Ctrl
Gm2245	0.510196	0.857	0.565	1.21861e-06	0	G3: GC-Ctrl
Pfkm	0.510125	1	0.996	0.000271324	0	G3: GC-Ctrl
Gm9276	0.509458	1	0.94	0.0317806	0	G3: GC-Ctrl
Sdha	0.509104	1	1	1.98077e-13	0	G3: GC-Ctrl
Gm48116	0.50832	1	0.987	0.000139166	0	G3: GC-Ctrl
Gm7803	0.507998	1	1	0.000183561	0	G3: GC-Ctrl
Prdx4	0.507889	1	0.987	0.0427987	0	G3: GC-Ctrl
Polr2m	0.507155	1	1	8.00596e-10	0	G3: GC-Ctrl
Nup188	0.507154	1	1	0.00205339	0	G3: GC-Ctrl
Gm45552	0.507029	1	1	6.83743e-09	0	G3: GC-Ctrl
Got2	0.506719	1	0.991	8.73989e-07	0	G3: GC-Ctrl
Gm8865	0.506513	1	0.953	0.00202034	0	G3: GC-Ctrl
Nol11	0.506311	1	0.97	0.042494	0	G3: GC-Ctrl
Dcps	0.505967	1	0.94	0.0137694	0	G3: GC-Ctrl
Gm13192	0.505119	1	0.983	4.2722e-06	0	G3: GC-Ctrl
Gm45717	0.504839	1	0.996	2.95571e-06	0	G3: GC-Ctrl
Gm8797	0.504078	1	1	7.55233e-05	0	G3: GC-Ctrl
Cog2	0.503114	1	0.991	0.0055243	0	G3: GC-Ctrl
B3gntl1	0.502781	1	0.957	0.0413056	0	G3: GC-Ctrl
Prepl	0.502522	1	0.978	0.000539818	0	G3: GC-Ctrl
Ndufs3	0.502437	1	1	3.01046e-07	0	G3: GC-Ctrl
Coq2	0.502095	0.988	0.957	0.00167461	0	G3: GC-Ctrl
Cluh	0.501429	1	0.966	0.000151338	0	G3: GC-Ctrl
Gm17828	0.501409	1	0.996	1.59768e-05	0	G3: GC-Ctrl
Gm4786	0.500149	1	1	8.47855e-11	0	G3: GC-Ctrl
Ipo9	0.498653	1	0.996	0.00265289	0	G3: GC-Ctrl
Gm9701	0.498431	1	0.966	7.72086e-07	0	G3: GC-Ctrl
Timm8b	0.498345	1	0.94	0.0293891	0	G3: GC-Ctrl
Gm16409	0.498105	1	1	1.80778e-12	0	G3: GC-Ctrl
Ndufb6	0.49724	1	0.961	0.0324904	0	G3: GC-Ctrl
Hnrnpab	0.49724	1	1	1.02299e-07	0	G3: GC-Ctrl
Nudt5	0.496941	1	1	0.00177017	0	G3: GC-Ctrl
Sart3	0.496523	1	0.987	3.78545e-05	0	G3: GC-Ctrl
Got2-ps1	0.495965	1	0.953	0.000932431	0	G3: GC-Ctrl
Gpsm1	0.495446	1	1	5.68836e-05	0	G3: GC-Ctrl
Lman1	0.495387	1	1	8.24619e-09	0	G3: GC-Ctrl
Rps6-ps1	0.495192	0.988	1	1.96056e-08	0	G3: GC-Ctrl
Rpl4	0.494978	1	1	4.7418e-16	0	G3: GC-Ctrl
Dym	0.49413	1	0.991	0.000599786	0	G3: GC-Ctrl
Zranb2	0.493848	1	0.996	0.00512209	0	G3: GC-Ctrl
Gm6286	0.493819	1	1	7.83879e-11	0	G3: GC-Ctrl
Rps15-ps3	0.493522	1	0.974	4.55484e-06	0	G3: GC-Ctrl
Gm11263	0.493307	1	1	7.29808e-12	0	G3: GC-Ctrl
Gm42890	0.493103	1	0.996	0.000167417	0	G3: GC-Ctrl
Dnm1l	0.492622	1	0.996	6.38206e-07	0	G3: GC-Ctrl
Gm8934	0.492515	1	0.978	2.95546e-06	0	G3: GC-Ctrl
Wrn	0.492384	1	0.922	0.00910001	0	G3: GC-Ctrl
Ddx1	0.492303	1	0.983	0.000562165	0	G3: GC-Ctrl
Slc10a7	0.492184	1	0.931	0.0127891	0	G3: GC-Ctrl
Cpt1a	0.491964	1	0.996	9.08804e-06	0	G3: GC-Ctrl
Aifm1	0.491915	1	0.94	0.0287676	0	G3: GC-Ctrl
Rps10-ps2	0.491733	1	1	3.55862e-11	0	G3: GC-Ctrl
Rps18-ps1	0.491407	1	0.996	2.00093e-06	0	G3: GC-Ctrl
Rpl3-ps2	0.491183	1	1	3.69799e-10	0	G3: GC-Ctrl
Klhdc10	0.491022	1	0.987	8.29673e-05	0	G3: GC-Ctrl
Dock9	0.490344	1	1	0.00127198	0	G3: GC-Ctrl
Cct5	0.489474	1	1	2.41672e-11	0	G3: GC-Ctrl
Adam10	0.489297	1	1	1.78798e-08	0	G3: GC-Ctrl
Sdad1	0.488923	1	0.987	0.00762986	0	G3: GC-Ctrl
Rpl7a-ps7	0.488641	1	1	1.31042e-10	0	G3: GC-Ctrl
Gas6	0.488583	1	0.987	0.0251429	0	G3: GC-Ctrl
Rpl39	0.488486	1	1	6.19136e-11	0	G3: GC-Ctrl
Ifitm2	0.488215	1	1	8.99241e-07	0	G3: GC-Ctrl
Trim28	0.488064	1	1	3.53732e-08	0	G3: GC-Ctrl
Cebpz	0.487579	1	0.991	0.000889385	0	G3: GC-Ctrl
Necap1	0.48706	1	0.991	0.00440086	0	G3: GC-Ctrl
Gm14541	0.486895	1	1	3.01088e-06	0	G3: GC-Ctrl
Gm5518	0.486779	1	1	0.000594957	0	G3: GC-Ctrl
Ruvbl2	0.486746	1	0.978	0.00968019	0	G3: GC-Ctrl
Rpl17-ps7	0.486577	0.964	0.793	0.0454933	0	G3: GC-Ctrl
Gm13436	0.486524	1	1	4.17028e-12	0	G3: GC-Ctrl
Glrx3	0.486454	1	1	0.000119557	0	G3: GC-Ctrl
Baz1b	0.486294	1	1	0.0449533	0	G3: GC-Ctrl
Rpl18-ps2	0.486241	1	1	1.22835e-11	0	G3: GC-Ctrl
Gm7551	0.486062	1	0.978	0.000148847	0	G3: GC-Ctrl
Gm8172	0.485154	1	1	3.14391e-13	0	G3: GC-Ctrl
Gm4342	0.484947	0.988	0.922	0.0445217	0	G3: GC-Ctrl
Pick1	0.484761	0.988	0.935	0.00427721	0	G3: GC-Ctrl
Utp6	0.484143	1	0.974	0.0421986	0	G3: GC-Ctrl
Brpf3	0.483793	1	0.978	0.0192638	0	G3: GC-Ctrl
Gm5047	0.482701	1	0.97	0.000644905	0	G3: GC-Ctrl
Gm5913	0.482405	1	0.978	0.0244314	0	G3: GC-Ctrl
Mdp1	0.482041	1	0.909	0.0312515	0	G3: GC-Ctrl
Mical2	0.481939	0.952	0.595	8.66414e-07	0	G3: GC-Ctrl
Gm12816	0.481535	1	1	9.41341e-10	0	G3: GC-Ctrl
Cs	0.480536	1	1	9.43726e-09	0	G3: GC-Ctrl
Dynlt1-ps1	0.480312	1	0.996	0.000544248	0	G3: GC-Ctrl
Gm5937	0.48013	1	0.966	0.0247804	0	G3: GC-Ctrl
Gm7357	0.480044	0.881	0.655	0.0269773	0	G3: GC-Ctrl
Sarnp	0.479794	1	0.996	4.11839e-06	0	G3: GC-Ctrl
Tgs1	0.479625	1	0.974	0.00358098	0	G3: GC-Ctrl
Uhmk1	0.478462	1	0.987	0.010977	0	G3: GC-Ctrl
Cyb5b	0.478157	1	0.996	0.003317	0	G3: GC-Ctrl
Gm26510	0.477489	1	0.996	2.05865e-07	0	G3: GC-Ctrl
Ptma	0.477075	1	1	2.86776e-07	0	G3: GC-Ctrl
Mtrex	0.476801	0.988	0.991	0.0249634	0	G3: GC-Ctrl
Med23	0.476788	1	0.996	0.000143933	0	G3: GC-Ctrl
Rps11	0.476677	1	1	1.57601e-09	0	G3: GC-Ctrl
Gm8319	0.476605	1	0.991	0.0164234	0	G3: GC-Ctrl
Pgbd5	0.476231	0.976	0.647	0.00190266	0	G3: GC-Ctrl
Srsf10	0.475852	1	1	4.68236e-06	0	G3: GC-Ctrl
Gm5845	0.475782	1	0.987	1.03085e-05	0	G3: GC-Ctrl
Cpsf3	0.475676	1	0.996	0.00334256	0	G3: GC-Ctrl
Gm14853	0.47416	1	0.983	0.000102643	0	G3: GC-Ctrl
Ascc2	0.473833	1	0.953	0.0410109	0	G3: GC-Ctrl
Emsy	0.473615	1	0.978	0.0283899	0	G3: GC-Ctrl
Hira	0.473393	0.988	0.957	0.00905034	0	G3: GC-Ctrl
Tut4	0.472682	1	1	0.000341765	0	G3: GC-Ctrl
Chd8	0.47252	1	1	1.51876e-07	0	G3: GC-Ctrl
Gm12251	0.471535	1	0.97	0.00148915	0	G3: GC-Ctrl
Slc25a17	0.47149	0.988	0.935	0.045357	0	G3: GC-Ctrl
Znrf3	0.471349	1	0.914	0.03149	0	G3: GC-Ctrl
Gm12726	0.470649	0.964	0.767	0.00828957	0	G3: GC-Ctrl
Gm10075	0.470598	1	0.996	0.00297846	0	G3: GC-Ctrl
Rpl7a-ps8	0.469904	0.964	0.845	0.00889073	0	G3: GC-Ctrl
Acads	0.469742	1	0.94	0.00439539	0	G3: GC-Ctrl
Isyna1	0.468733	1	1	4.50409e-05	0	G3: GC-Ctrl
Zbtb46	0.467846	1	0.987	0.00186978	0	G3: GC-Ctrl
Gm45760	0.467729	0.988	0.927	0.0344388	0	G3: GC-Ctrl
Gm24265	0.467546	1	1	2.5766e-12	0	G3: GC-Ctrl
Uxs1	0.467542	1	0.991	0.00702729	0	G3: GC-Ctrl
Rpl28-ps1	0.467233	1	1	2.62699e-09	0	G3: GC-Ctrl
Gm4366	0.466797	1	1	4.26612e-11	0	G3: GC-Ctrl
Pdzd9	0.466704	1	0.953	0.0222426	0	G3: GC-Ctrl
Rpl5	0.466478	1	1	4.12174e-12	0	G3: GC-Ctrl
Igbp1	0.466273	1	0.987	0.0204108	0	G3: GC-Ctrl
Smarcc1	0.465608	1	1	4.69209e-09	0	G3: GC-Ctrl
Gm7446	0.465246	1	1	0.000474035	0	G3: GC-Ctrl
Abhd12	0.46468	1	0.991	0.00247438	0	G3: GC-Ctrl
Rps6-ps2	0.464472	0.988	0.922	0.0207993	0	G3: GC-Ctrl
Uqcc2	0.464314	1	0.94	0.026786	0	G3: GC-Ctrl
Rpl28-ps3	0.464133	1	1	5.72432e-06	0	G3: GC-Ctrl
Mesd	0.463038	1	0.991	0.000325313	0	G3: GC-Ctrl
Gm5766	0.46297	0.988	0.909	0.00022571	0	G3: GC-Ctrl
Rpl3-ps1	0.462677	1	1	7.6649e-11	0	G3: GC-Ctrl
Gm49164	0.462662	1	0.944	0.0123379	0	G3: GC-Ctrl
Nfatc3	0.462494	1	1	6.93854e-08	0	G3: GC-Ctrl
Gm8302	0.462431	0.821	0.556	0.0166986	0	G3: GC-Ctrl
Gm37486	0.461307	1	0.978	0.0385104	0	G3: GC-Ctrl
Gm19366	0.46125	1	1	5.03484e-08	0	G3: GC-Ctrl
Mdh1	0.461144	1	1	6.03165e-08	0	G3: GC-Ctrl
Rps18-ps5	0.460853	1	1	1.83039e-07	0	G3: GC-Ctrl
Gm6430	0.460344	1	1	0.000948063	0	G3: GC-Ctrl
Rpl39-ps	0.460191	1	1	7.07856e-08	0	G3: GC-Ctrl
Ddi2	0.458538	1	0.974	0.0434007	0	G3: GC-Ctrl
Emg1	0.458317	1	0.97	0.0281857	0	G3: GC-Ctrl
Sytl4	0.4583	1	0.996	0.00565082	0	G3: GC-Ctrl
Gm46344	0.457206	0.964	0.897	0.0217615	0	G3: GC-Ctrl
Ppig	0.457109	1	1	0.000364964	0	G3: GC-Ctrl
Rexo1	0.456854	1	1	2.29714e-05	0	G3: GC-Ctrl
Smad5	0.456173	1	1	5.02246e-07	0	G3: GC-Ctrl
Hint1	0.454661	1	1	0.000739652	0	G3: GC-Ctrl
Gm15500	0.45434	1	1	8.1015e-12	0	G3: GC-Ctrl
Ddx21	0.452866	1	1	0.00380735	0	G3: GC-Ctrl
Gmps	0.452367	1	1	0.00326645	0	G3: GC-Ctrl
Rnf4	0.452191	1	1	5.67958e-08	0	G3: GC-Ctrl
Gm5940	0.451799	1	1	1.31005e-07	0	G3: GC-Ctrl
G3bp1	0.451408	1	1	0.0023803	0	G3: GC-Ctrl
Zfp706	0.450449	1	1	0.00267348	0	G3: GC-Ctrl
Rps23-ps2	0.450362	1	1	8.18091e-10	0	G3: GC-Ctrl
Atp5mpl	0.450214	1	0.948	0.00214985	0	G3: GC-Ctrl
Gm5641	0.449778	1	1	8.8679e-09	0	G3: GC-Ctrl
Mdh2	0.448434	1	1	7.05459e-09	0	G3: GC-Ctrl
Gm6627	0.44668	0.988	0.974	0.00707908	0	G3: GC-Ctrl
Gm9242	0.446125	1	1	5.62092e-06	0	G3: GC-Ctrl
Gtf3a	0.446035	1	0.918	0.0378715	0	G3: GC-Ctrl
Rpl7a-ps3	0.444757	1	1	6.93854e-08	0	G3: GC-Ctrl
Ecd	0.444345	1	0.966	0.0109748	0	G3: GC-Ctrl
Tmem258	0.442366	0.988	0.996	0.00133902	0	G3: GC-Ctrl
Mybbp1a	0.442228	1	1	2.66789e-05	0	G3: GC-Ctrl
Ubqln2	0.441663	1	0.996	0.0141946	0	G3: GC-Ctrl
Gm8624	0.439564	1	0.983	0.000233719	0	G3: GC-Ctrl
Rps18	0.439206	1	1	3.32882e-08	0	G3: GC-Ctrl
Ganab	0.438841	1	1	3.92439e-09	0	G3: GC-Ctrl
Amhr2	0.438416	1	1	0.00153701	0	G3: GC-Ctrl
Tkt	0.438122	1	1	0.000955657	0	G3: GC-Ctrl
Samm50	0.437955	1	0.991	0.00261217	0	G3: GC-Ctrl
Copg2	0.437822	0.988	0.978	0.00630225	0	G3: GC-Ctrl
Hnrnpf	0.437813	1	1	5.35502e-05	0	G3: GC-Ctrl
mt-Atp6	0.437636	1	1	1.918e-12	0	G3: GC-Ctrl
Naa15	0.437537	1	1	5.41958e-06	0	G3: GC-Ctrl
Yeats2	0.43623	1	1	2.31748e-05	0	G3: GC-Ctrl
Gm5459	0.435897	1	0.991	0.0351337	0	G3: GC-Ctrl
Snrpf	0.435587	1	1	0.00460623	0	G3: GC-Ctrl
Ghitm	0.434843	1	1	5.7997e-07	0	G3: GC-Ctrl
Gm45855	0.434362	1	1	8.63493e-10	0	G3: GC-Ctrl
Brpf1	0.434253	1	0.987	0.0119036	0	G3: GC-Ctrl
Gm5879	0.433688	1	1	2.8014e-08	0	G3: GC-Ctrl
Acly	0.433268	1	1	0.000231794	0	G3: GC-Ctrl
Zc3hav1	0.433095	1	1	0.00358133	0	G3: GC-Ctrl
Gm13039	0.432959	1	0.987	0.000535484	0	G3: GC-Ctrl
Ddx56	0.432667	1	0.991	0.00692278	0	G3: GC-Ctrl
Idh2	0.432603	1	1	0.0311441	0	G3: GC-Ctrl
Gm8225	0.432296	1	1	4.05841e-05	0	G3: GC-Ctrl
Rpl10a-ps2	0.431625	1	0.961	0.00815729	0	G3: GC-Ctrl
G3bp2	0.431311	1	1	4.4652e-05	0	G3: GC-Ctrl
Gm4978	0.430978	1	0.966	0.00386508	0	G3: GC-Ctrl
Hmgb1-ps3	0.429661	1	1	0.0064708	0	G3: GC-Ctrl
Mast2	0.428937	1	0.991	0.0334347	0	G3: GC-Ctrl
Luc7l	0.428879	1	1	1.6703e-05	0	G3: GC-Ctrl
Drosha	0.428353	1	0.987	0.000576001	0	G3: GC-Ctrl
Gm5786	0.428287	1	1	2.23048e-10	0	G3: GC-Ctrl
BC085271	0.428143	1	1	1.85799e-05	0	G3: GC-Ctrl
Gm10925	0.427781	1	1	6.05908e-12	0	G3: GC-Ctrl
Gm12458	0.427658	1	0.905	0.0189051	0	G3: GC-Ctrl
Psmb1	0.426599	1	1	1.20073e-05	0	G3: GC-Ctrl
Gm13337	0.426361	0.738	0.409	0.0135243	0	G3: GC-Ctrl
Gm7027	0.426244	1	1	5.66584e-09	0	G3: GC-Ctrl
Gm14586	0.425355	1	1	1.71662e-09	0	G3: GC-Ctrl
Sla2	0.424312	1	0.991	0.00124215	0	G3: GC-Ctrl
Eif4g2	0.42407	1	1	6.3084e-10	0	G3: GC-Ctrl
Gm32256	0.423746	1	0.961	0.0121655	0	G3: GC-Ctrl
Tns3	0.42285	1	1	0.00128208	0	G3: GC-Ctrl
Ccdc38	0.422022	1	1	0.00218536	0	G3: GC-Ctrl
Rpl31	0.420821	1	1	1.13376e-10	0	G3: GC-Ctrl
Gm5835	0.420781	1	1	6.88883e-07	0	G3: GC-Ctrl
Psmc4	0.42005	1	1	0.0266244	0	G3: GC-Ctrl
Gm8991	0.419949	1	1	6.58432e-05	0	G3: GC-Ctrl
Rpl11	0.419293	1	1	6.46953e-08	0	G3: GC-Ctrl
Rplp0-ps1	0.419217	1	0.996	0.000109853	0	G3: GC-Ctrl
Gm5539	0.419096	0.976	0.914	0.00399683	0	G3: GC-Ctrl
Gm4617	0.418681	1	1	0.000129	0	G3: GC-Ctrl
Nap1l4	0.418678	1	1	7.05541e-06	0	G3: GC-Ctrl
Stab1	0.418209	0.821	0.422	9.07552e-06	0	G3: GC-Ctrl
Ipo7	0.418123	1	1	0.000682467	0	G3: GC-Ctrl
Gm6392	0.417786	1	1	1.32304e-07	0	G3: GC-Ctrl
Erc1	0.417712	1	0.991	0.00181222	0	G3: GC-Ctrl
Gm28439	0.417089	1	1	3.84262e-09	0	G3: GC-Ctrl
Rpl15-ps2	0.416485	1	1	1.88959e-09	0	G3: GC-Ctrl
Cd164	0.4164	1	1	6.34133e-08	0	G3: GC-Ctrl
Rps24	0.415467	1	1	1.65928e-07	0	G3: GC-Ctrl
Rps21	0.415213	1	1	7.3547e-09	0	G3: GC-Ctrl
Gm10051	0.414973	1	1	1.13936e-06	0	G3: GC-Ctrl
Parg	0.414762	1	0.996	0.000918271	0	G3: GC-Ctrl
Nek6	0.414463	1	0.974	0.0133862	0	G3: GC-Ctrl
Gm14398	0.414263	1	0.996	0.0145093	0	G3: GC-Ctrl
mt-Nd1	0.414039	1	1	1.6922e-07	0	G3: GC-Ctrl
Gata4	0.413553	1	1	0.0109771	0	G3: GC-Ctrl
Gm15616	0.413528	1	0.978	0.0159515	0	G3: GC-Ctrl
Gm6278	0.413022	1	1	3.09553e-06	0	G3: GC-Ctrl
Gm6663	0.412713	1	0.935	0.041852	0	G3: GC-Ctrl
Gm5469	0.412439	1	1	6.4168e-05	0	G3: GC-Ctrl
Dhx9	0.412045	1	1	0.000462593	0	G3: GC-Ctrl
R3hdm1	0.411639	1	1	0.00656871	0	G3: GC-Ctrl
Prpf8	0.411425	1	1	5.7254e-09	0	G3: GC-Ctrl
Gm10036	0.410644	1	1	0.000122627	0	G3: GC-Ctrl
Cox5b	0.410527	1	1	0.00170217	0	G3: GC-Ctrl
Hnrnpm	0.410495	1	1	5.73682e-08	0	G3: GC-Ctrl
Trp53bp1	0.409862	1	1	2.15954e-05	0	G3: GC-Ctrl
Set	0.409183	1	1	5.96871e-07	0	G3: GC-Ctrl
Mga	0.409011	1	0.996	0.00208564	0	G3: GC-Ctrl
Gm11847	0.408481	1	1	3.68828e-06	0	G3: GC-Ctrl
Rps2-ps7	0.408319	1	1	0.000505905	0	G3: GC-Ctrl
Gm10288	0.405228	1	1	9.42919e-07	0	G3: GC-Ctrl
Slf2	0.404812	1	1	0.0156075	0	G3: GC-Ctrl
Rps23-ps1	0.404694	1	1	1.69863e-08	0	G3: GC-Ctrl
Rps26	0.404293	1	1	0.000710501	0	G3: GC-Ctrl
Elf2	0.404217	1	0.991	0.00280028	0	G3: GC-Ctrl
Gm8264	0.402467	1	0.996	8.80735e-05	0	G3: GC-Ctrl
Rps3	0.40167	1	1	2.59929e-09	0	G3: GC-Ctrl
Rps5	0.401106	1	1	1.19279e-09	0	G3: GC-Ctrl
Gm5527	0.400792	1	0.996	0.00792009	0	G3: GC-Ctrl
Clns1a	0.400094	1	0.987	0.0169079	0	G3: GC-Ctrl
Gm6161	0.398551	1	0.996	7.88231e-05	0	G3: GC-Ctrl
Arhgap28	0.398413	1	0.828	0.0290915	0	G3: GC-Ctrl
Gm2614	0.398224	0.988	1	0.000466377	0	G3: GC-Ctrl
Eif5	0.397899	1	1	0.0063743	0	G3: GC-Ctrl
Psmc2	0.397823	1	1	0.0163044	0	G3: GC-Ctrl
Gm8520	0.396942	1	1	6.8234e-07	0	G3: GC-Ctrl
Eif3d	0.395595	1	1	3.26365e-05	0	G3: GC-Ctrl
Rpsa-ps4	0.395473	1	1	0.000243629	0	G3: GC-Ctrl
Gm6363	0.395189	1	1	0.000353179	0	G3: GC-Ctrl
Gm20939	0.394825	0.524	0.233	0.0371467	0	G3: GC-Ctrl
Gm13215	0.394703	1	0.974	0.0379697	0	G3: GC-Ctrl
Elp2	0.394511	1	0.991	0.000196243	0	G3: GC-Ctrl
Rsl1d1	0.394199	1	1	0.0177895	0	G3: GC-Ctrl
Gm6793	0.394127	1	1	2.62141e-05	0	G3: GC-Ctrl
Rab5if	0.393757	1	0.991	0.0136847	0	G3: GC-Ctrl
Rpl31-ps8	0.393659	1	1	9.17033e-06	0	G3: GC-Ctrl
Rpl6l	0.39365	1	1	4.18009e-09	0	G3: GC-Ctrl
Nsun2	0.393613	1	1	0.0309235	0	G3: GC-Ctrl
Rps18-ps3	0.393318	1	1	0.000903717	0	G3: GC-Ctrl
Galnt1	0.392953	1	1	0.00107689	0	G3: GC-Ctrl
Gm15464	0.392433	1	0.996	6.36188e-05	0	G3: GC-Ctrl
Anp32a	0.392182	1	1	0.00171557	0	G3: GC-Ctrl
Mir5114	0.39131	1	0.991	0.00398586	0	G3: GC-Ctrl
Setd3	0.390578	1	1	0.000419453	0	G3: GC-Ctrl
Strap	0.39057	1	1	0.000146375	0	G3: GC-Ctrl
Rad54l2	0.390403	1	0.996	0.00342038	0	G3: GC-Ctrl
Gm8112	0.390372	1	1	9.92175e-05	0	G3: GC-Ctrl
Gm48909	0.388491	1	0.996	0.000940529	0	G3: GC-Ctrl
Eif5a	0.387632	1	1	0.000650242	0	G3: GC-Ctrl
Rpl22	0.38733	1	1	4.32918e-08	0	G3: GC-Ctrl
mt-Nd5	0.386277	1	1	3.38193e-07	0	G3: GC-Ctrl
Rpl31-ps11	0.386068	1	1	0.000557646	0	G3: GC-Ctrl
Rps17	0.38582	1	1	2.81095e-10	0	G3: GC-Ctrl
Rpl24	0.38509	1	1	1.77732e-07	0	G3: GC-Ctrl
Gm8158	0.384179	1	1	0.000353179	0	G3: GC-Ctrl
Qars	0.382757	1	0.991	0.000262491	0	G3: GC-Ctrl
Rps27a	0.382646	1	1	7.50942e-09	0	G3: GC-Ctrl
Rnps1	0.382297	1	1	0.00029959	0	G3: GC-Ctrl
Eif4a1	0.380186	1	1	1.13787e-05	0	G3: GC-Ctrl
Gm12136	0.378294	0.488	0.185	0.0152936	0	G3: GC-Ctrl
Pias2	0.378231	1	1	0.00105991	0	G3: GC-Ctrl
Sumo2	0.377857	1	1	0.00138744	0	G3: GC-Ctrl
Dock1	0.377613	1	0.996	0.00792009	0	G3: GC-Ctrl
Gm9320	0.377535	1	1	0.00389562	0	G3: GC-Ctrl
Rdx	0.377171	1	1	0.00932841	0	G3: GC-Ctrl
Rslcan18	0.376257	0.643	0.224	5.93733e-07	0	G3: GC-Ctrl
Gm8137	0.375614	1	1	0.00203745	0	G3: GC-Ctrl
Rps2	0.374487	1	1	2.74071e-09	0	G3: GC-Ctrl
Rpsa-ps11	0.373725	1	1	0.00101857	0	G3: GC-Ctrl
Smarca4	0.373637	1	0.996	2.44327e-05	0	G3: GC-Ctrl
Cops5	0.373574	1	1	0.00540054	0	G3: GC-Ctrl
Psmd2	0.373297	1	1	0.00433441	0	G3: GC-Ctrl
CT010467.2	0.372864	1	1	0.00395557	0	G3: GC-Ctrl
Gm9800	0.372298	1	1	0.00380735	0	G3: GC-Ctrl
1110004F10Rik	0.372004	1	1	0.0492339	0	G3: GC-Ctrl
Hnrnpa2b1	0.371117	1	1	5.10268e-09	0	G3: GC-Ctrl
Rpl10a-ps1	0.370707	1	1	7.15679e-07	0	G3: GC-Ctrl
Gm9836	0.370534	1	0.996	0.0166641	0	G3: GC-Ctrl
Gm34432	0.369212	1	1	1.39781e-05	0	G3: GC-Ctrl
Gm10175	0.368237	1	1	0.00023764	0	G3: GC-Ctrl
Gm6937	0.367437	1	1	7.17409e-05	0	G3: GC-Ctrl
Gm6254	0.3669	1	1	0.00363658	0	G3: GC-Ctrl
Rplp0	0.365858	1	1	5.74441e-07	0	G3: GC-Ctrl
Skp1a	0.364397	1	1	0.0455878	0	G3: GC-Ctrl
Gpi1	0.364353	1	1	0.0185801	0	G3: GC-Ctrl
Gm21596	0.364346	1	1	0.0281895	0	G3: GC-Ctrl
Rps18-ps6	0.363948	1	0.996	0.0175332	0	G3: GC-Ctrl
Gm5869	0.363817	1	1	9.93904e-09	0	G3: GC-Ctrl
Atp5o	0.363793	1	1	0.0127175	0	G3: GC-Ctrl
Maz	0.363502	1	1	0.0153816	0	G3: GC-Ctrl
Gm12960	0.363167	1	1	0.00840664	0	G3: GC-Ctrl
Dgcr2	0.362811	1	1	0.00119393	0	G3: GC-Ctrl
Gpbp1	0.361755	1	1	6.25343e-05	0	G3: GC-Ctrl
Ctnnal1	0.360862	1	0.914	0.000546403	0	G3: GC-Ctrl
Rpl5-ps1	0.360674	1	1	2.71943e-06	0	G3: GC-Ctrl
Gm5207	0.359929	0.726	0.401	0.0179534	0	G3: GC-Ctrl
Fnbp4	0.359473	1	1	0.0230692	0	G3: GC-Ctrl
Cbx3	0.35923	1	1	0.0066182	0	G3: GC-Ctrl
Rpl15-ps5	0.358372	1	1	0.0135849	0	G3: GC-Ctrl
Rpl15	0.356927	1	1	1.00289e-07	0	G3: GC-Ctrl
Gm9625	0.355585	1	1	3.06978e-05	0	G3: GC-Ctrl
Cct8	0.355219	1	1	0.00048575	0	G3: GC-Ctrl
Rpl27	0.354945	1	1	7.3825e-06	0	G3: GC-Ctrl
Cox7a2	0.35465	1	1	0.00666805	0	G3: GC-Ctrl
Idh3b	0.353187	1	1	0.000447755	0	G3: GC-Ctrl
Rpsa-ps1	0.352571	1	1	1.9594e-05	0	G3: GC-Ctrl
Cct6a	0.352186	1	1	0.00273617	0	G3: GC-Ctrl
Selenof	0.351489	1	0.996	0.00029959	0	G3: GC-Ctrl
Rps18-ps4	0.351022	1	0.996	0.0175332	0	G3: GC-Ctrl
Tlcd1	0.35053	1	1	0.0059123	0	G3: GC-Ctrl
Map3k4	0.350104	1	1	0.0424996	0	G3: GC-Ctrl
mt-Nd4	0.34972	1	1	4.92687e-07	0	G3: GC-Ctrl
Gm9385	0.349616	1	1	0.000247704	0	G3: GC-Ctrl
Gm5148	0.34961	1	1	3.68966e-07	0	G3: GC-Ctrl
Rps23	0.348855	1	1	4.5974e-06	0	G3: GC-Ctrl
Ecpas	0.348504	1	1	0.0016496	0	G3: GC-Ctrl
Gm28037	0.348412	1	1	4.51394e-06	0	G3: GC-Ctrl
Gm12254	0.347965	1	0.996	0.00309534	0	G3: GC-Ctrl
Gm13693	0.347284	0.833	0.5	0.00387017	0	G3: GC-Ctrl
Gm4294	0.347044	1	1	7.57796e-07	0	G3: GC-Ctrl
Rps15a-ps6	0.346778	1	1	0.000179014	0	G3: GC-Ctrl
Rpsa-ps12	0.344561	1	1	0.0107368	0	G3: GC-Ctrl
Ppp1ca	0.3444	1	1	0.000289864	0	G3: GC-Ctrl
Eif4b	0.344378	1	1	1.76171e-05	0	G3: GC-Ctrl
Gm13696	0.344175	0.81	0.513	0.0049468	0	G3: GC-Ctrl
Rps20	0.344155	1	1	1.61373e-06	0	G3: GC-Ctrl
Gm13695	0.343881	0.798	0.509	0.0309628	0	G3: GC-Ctrl
Gm18194	0.343552	1	0.996	0.0387846	0	G3: GC-Ctrl
Gm11599	0.342227	1	1	0.00975267	0	G3: GC-Ctrl
Ndufs2	0.341781	1	1	0.000336194	0	G3: GC-Ctrl
Caprin1	0.34061	1	1	6.21306e-06	0	G3: GC-Ctrl
Rpsa-ps7	0.340347	1	1	0.00112053	0	G3: GC-Ctrl
Anapc1	0.339805	1	1	0.00130251	0	G3: GC-Ctrl
Gm6341	0.339033	1	1	0.00344671	0	G3: GC-Ctrl
Cops8	0.338987	1	1	0.0346401	0	G3: GC-Ctrl
Rpl6	0.338373	1	1	1.05387e-07	0	G3: GC-Ctrl
Gm13691	0.337893	0.845	0.526	0.00710669	0	G3: GC-Ctrl
Gm5905	0.335921	1	1	1.56897e-06	0	G3: GC-Ctrl
Hnrnpa3	0.334882	1	1	0.000269089	0	G3: GC-Ctrl
Rpgrip1	0.334107	1	0.991	0.0382415	0	G3: GC-Ctrl
Ilf3	0.333872	1	1	0.0166641	0	G3: GC-Ctrl
Atp6v0a4	0.333047	0.31	0.086	0.0200041	0	G3: GC-Ctrl
Rpl34	0.333007	1	1	3.51546e-07	0	G3: GC-Ctrl
Atp5g2	0.331857	1	1	0.005161	0	G3: GC-Ctrl
Ddx23	0.330646	1	1	0.0482126	0	G3: GC-Ctrl
Thoc2	0.330337	1	1	0.00997173	0	G3: GC-Ctrl
Rps10	0.329723	1	1	1.94214e-05	0	G3: GC-Ctrl
Nacc1	0.329339	1	1	0.000455116	0	G3: GC-Ctrl
Rpsa-ps5	0.328997	1	1	0.00297846	0	G3: GC-Ctrl
Gm5921	0.328834	1	1	0.000882305	0	G3: GC-Ctrl
Rpl31-ps9	0.327411	1	1	0.000226087	0	G3: GC-Ctrl
Gm20518	0.322988	1	0.996	0.0298431	0	G3: GC-Ctrl
Rpl15-ps6	0.32243	1	1	2.32246e-06	0	G3: GC-Ctrl
Brd3	0.322258	1	1	0.0134858	0	G3: GC-Ctrl
Prdx2	0.321293	1	1	1.23341e-05	0	G3: GC-Ctrl
Acin1	0.320604	1	1	2.93824e-05	0	G3: GC-Ctrl
Rps15a-ps7	0.320069	1	1	0.028799	0	G3: GC-Ctrl
Gm9354	0.319737	1	1	0.0401749	0	G3: GC-Ctrl
Uqcrc2	0.319455	1	1	0.000364964	0	G3: GC-Ctrl
Rpl15-ps3	0.319334	1	1	4.99197e-06	0	G3: GC-Ctrl
Rpsa-ps2	0.31916	1	1	0.000131195	0	G3: GC-Ctrl
Rps27a-ps2	0.318246	1	1	2.91259e-05	0	G3: GC-Ctrl
Rgs12	0.317188	1	0.974	0.00975179	0	G3: GC-Ctrl
Ptprs	0.314556	1	1	0.0156075	0	G3: GC-Ctrl
Gm8430	0.313886	1	1	6.04189e-05	0	G3: GC-Ctrl
Rps10-ps1	0.313554	1	1	0.0066182	0	G3: GC-Ctrl
Gm4149	0.313388	1	1	0.0163044	0	G3: GC-Ctrl
Gm3940	0.313118	1	0.996	0.0307045	0	G3: GC-Ctrl
Rpl10a	0.31292	1	1	0.000344585	0	G3: GC-Ctrl
Gm8730	0.31157	1	1	0.000933052	0	G3: GC-Ctrl
Tpm3-rs7	0.310312	1	1	0.00220242	0	G3: GC-Ctrl
Gm49594	0.310306	1	1	6.62116e-06	0	G3: GC-Ctrl
Phb2	0.309458	1	1	0.0322699	0	G3: GC-Ctrl
[truncated: 2,614 more rows]
