# Supplementary material for: Transcriptomic signatures of WNT-driven pathways and granulosa cell-oocyte interactions during primordial follicle activation
Source: PLoS One. 2024 Oct 23;19(10):e0311978. doi: 10.1371/journal.pone.0311978 (PMC11498688; doi:10.1371/journal.pone.0311978)
Supplement: S4 Table — (XLSX) [file pone.0311978.s012.xlsx]

## Sheet: Table S4
S4 Table. List of DEGs identified with the singleCellHayStack from the granulosa cell subpopulation dataset.
Gene	D_KL	FDR	cluster_k4	cluster_k5	cluster_k6
Gm15564	0.00132	7.1e-30	1	1	1
Gm28437	0.00128	1.1e-28	2	2	2
mt-Co3	0.00128	1.1e-28	1	1	1
Inhbb	0.00122	3.6e-27	3	3	3
Thsd4	0.00121	1.2e-26	3	3	3
Anxa2	0.0012	1.3e-26	4	4	4
Rpl7a-ps11	0.0012	1.8e-26	4	4	4
Col4a1	0.00119	3.8e-26	4	4	4
mt-Rnr1	0.00119	3.8e-26	4	4	4
Plekhd1	0.00118	4.7e-26	1	1	5
Gm16477	0.00118	6.3e-26	3	3	3
Vcan	0.00117	1.1e-25	1	1	1
Gm29216	0.00117	1.5e-25	3	3	3
Fhl1	0.00117	1.6e-25	3	3	3
Gm8226	0.00116	1.9e-25	3	3	3
Amh	0.00116	3e-25	2	2	2
Inha	0.00115	4e-25	4	4	4
Hsd3b1	0.00115	6.1e-25	4	4	4
Dhh	0.00114	6.7e-25	1	1	1
Col4a2	0.00114	9.4e-25	2	2	2
Rpl18	0.00114	9.4e-25	1	1	1
Rpl28	0.00114	1e-24	1	1	5
Rps6-ps4	0.00113	1.4e-24	2	2	2
Gm49442	0.00113	2.2e-24	2	2	2
mt-Co1	0.00113	2.3e-24	4	4	4
Sel1l3	0.00113	2.3e-24	1	1	1
Timp2	0.00112	2.7e-24	3	3	3
Rpl7a-ps5	0.00112	3.3e-24	1	1	1
Hspa1a	0.00112	3.9e-24	3	3	3
Hspd1	0.00112	4.5e-24	3	3	3
Hspa1b	0.00111	6.6e-24	1	1	1
Dlc1	0.00111	7e-24	2	2	2
Serpinf1	0.00111	7.4e-24	2	2	2
Gm28661	0.00111	8.5e-24	2	2	2
mt-Co2	0.00111	8.5e-24	4	4	4
Gm24407	0.0011	1.5e-23	1	1	1
Cald1	0.0011	1.7e-23	3	3	3
Slc26a7	0.0011	1.9e-23	2	2	2
Robo1	0.00109	2.1e-23	2	2	2
Ahnak	0.00109	3.2e-23	1	1	1
Adh5	0.00109	3.3e-23	1	5	6
Rpl3	0.00109	3.4e-23	1	5	6
Fras1	0.00109	3.7e-23	1	1	1
Sgms2	0.00108	4.7e-23	1	5	6
Ghr	0.00108	5e-23	2	2	2
App	0.00108	5.9e-23	1	1	1
Sptbn1	0.00108	6.3e-23	1	1	5
Cdk4	0.00108	7.5e-23	1	5	6
Rps5	0.00107	1.4e-22	1	1	1
Tpm1	0.00107	1.5e-22	1	1	1
Gm37376	0.00106	2.3e-22	1	1	1
Eef1b2	0.00106	2.8e-22	1	1	1
Gm45889	0.00105	3.8e-22	2	2	2
Apbb2	0.00105	3.8e-22	2	2	2
Scara5	0.00105	4.3e-22	1	5	6
Stra6	0.00105	5.1e-22	3	3	3
Hsp90ab1	0.00104	7.6e-22	1	1	5
Chn2	0.00104	8.6e-22	1	5	6
Akr1cl	0.00104	1e-21	2	2	2
Gm20481	0.00104	1e-21	3	3	3
Irx3	0.00104	1.2e-21	2	2	2
Rps11	0.00104	1.2e-21	2	2	2
Gm5619	0.00104	1.3e-21	2	2	2
Mgp	0.00104	1.3e-21	1	5	6
Gm12816	0.00103	1.5e-21	4	4	4
Dnph1	0.00103	1.5e-21	1	1	5
Rps3a1	0.00103	1.5e-21	1	1	1
Atp2b4	0.00103	1.6e-21	2	2	2
Rps6	0.00103	1.7e-21	2	2	2
Gm15536	0.00102	3.2e-21	2	2	2
Gsn	0.00102	3.3e-21	2	2	2
Bmp2	0.00102	3.4e-21	1	1	1
Hsd17b1	0.00102	3.4e-21	1	1	1
Fam129a	0.00102	3.4e-21	3	3	3
Fscn1	0.00102	4.6e-21	2	2	2
Rpl39	0.00102	4.7e-21	2	2	2
Vasn	0.00101	5.6e-21	3	3	3
Sema3g	0.00101	6.3e-21	2	2	2
Gm27694	0.00101	6.5e-21	2	2	2
Fbln1	0.00101	6.9e-21	1	1	1
Ets1	0.00101	8.4e-21	1	1	1
Gm23935	0.00101	8.9e-21	1	1	5
Rbms3	0.00101	9.4e-21	2	2	2
Slc9a3	0.00101	9.9e-21	1	5	6
Cpe	0.001	1.2e-20	3	3	3
Tnfsfm13	0.001	1.5e-20	2	2	2
Rps3	0.001	1.7e-20	4	4	4
Rps15	0.001	1.7e-20	4	4	4
Mprip	0.001	2e-20	1	5	6
Hnrnpa1	0.001	2.1e-20	1	5	6
Grb14	0.001	2.1e-20	1	1	1
Cct2	0.00099	2.4e-20	1	1	5
Rpl3-ps1	0.00099	2.7e-20	2	2	2
Gm45552	0.00099	2.8e-20	1	1	1
Lzts1	0.00099	3e-20	1	1	5
Sparc	0.00099	3e-20	1	1	1
Picalm	0.00099	3.2e-20	1	5	6
Lamc1	0.00099	3.3e-20	2	2	2
Rps11-ps1	0.00099	3.7e-20	1	1	1
Anxa6	0.00099	3.8e-20	3	3	3
Eif3l	0.00099	4e-20	1	1	1
1700110K17Rik	0.00099	4.1e-20	1	5	6
Rps20	0.00099	4.3e-20	1	1	1
Gm5879	0.00099	4.4e-20	4	4	4
Gm13340	0.00098	4.9e-20	3	3	3
Axl	0.00098	4.9e-20	1	1	1
Rpl35	0.00098	5.8e-20	1	1	5
Arhgef28	0.00098	6.2e-20	1	1	1
Rpl4	0.00098	6.7e-20	1	1	1
Hdac7	0.00098	7.2e-20	1	1	1
Gm10076	0.00098	7.6e-20	1	5	6
Ptprd	0.00098	7.6e-20	1	5	6
Vcl	0.00098	7.8e-20	3	3	3
Ptprg	0.00098	9.3e-20	1	5	6
Scap	0.00097	1e-19	4	4	4
Rpsa	0.00097	1.1e-19	1	1	1
Dtl	0.00097	1.3e-19	1	1	5
Arhgap42	0.00097	1.3e-19	1	1	5
Rplp0	0.00097	1.5e-19	1	1	1
Rpl7a	0.00097	1.8e-19	1	1	1
Rpsa-ps10	0.00097	1.8e-19	2	2	2
mt-Cytb	0.00096	2.1e-19	2	2	2
Rpl41	0.00096	2.1e-19	1	1	1
Gm24270	0.00096	2.3e-19	2	2	2
Hspd1-ps3	0.00096	2.3e-19	1	1	5
Pdlim7	0.00096	2.7e-19	4	4	4
Rpl10a-ps1	0.00096	3e-19	3	3	3
Nkd1	0.00096	3.1e-19	2	2	2
Gm5586	0.00096	3.4e-19	1	1	1
Ran	0.00096	3.6e-19	1	1	5
Mical2	0.00096	3.6e-19	1	1	1
Wls	0.00153	3.6e-19	2	2	2
Stab1	0.00096	4.1e-19	2	2	2
Gm11878	0.00095	4.4e-19	1	1	5
Dpf3	0.00095	4.7e-19	1	1	1
Cacna2d2	0.00095	4.8e-19	2	2	2
Map4k4	0.00095	4.9e-19	3	3	3
Rps3a3	0.00095	5.2e-19	2	2	2
Tns2	0.00095	5.2e-19	3	3	3
Rps17	0.00095	5.5e-19	1	1	5
Nt5dc2	0.00095	5.5e-19	4	4	4
Trim62	0.00095	6.2e-19	1	1	1
Actb	0.00095	7.3e-19	1	5	6
Gm48682	0.00094	8.7e-19	1	1	1
Rps9	0.00094	9.2e-19	1	1	1
Rpl15-ps3	0.00094	9.5e-19	2	2	2
Rpl3-ps2	0.00094	1e-18	2	2	2
Tcf7	0.00094	1e-18	2	2	2
Stat3	0.00094	1.1e-18	1	1	1
Cct3	0.00094	1.1e-18	2	2	2
Rps4x	0.00094	1.2e-18	1	1	1
Appl2	0.00094	1.3e-18	4	4	4
Gm24265	0.00094	1.5e-18	1	5	6
Gm8730	0.00093	1.9e-18	2	2	2
Cavin1	0.00093	2.8e-18	1	1	5
Col18a1	0.00093	3.3e-18	3	3	3
Pdcd6ip	0.00093	3.7e-18	1	1	1
Syt7	0.00092	3.7e-18	1	1	1
Pdzd2	0.00092	3.7e-18	1	5	6
Rpl10a	0.00092	3.9e-18	4	4	4
Rpl31	0.00092	4e-18	2	2	2
Kctd14	0.00092	4.1e-18	2	2	2
Clca3a1	0.00092	4.3e-18	1	5	6
Gm7600	0.00092	4.3e-18	1	1	1
Cyp2u1	0.00092	4.5e-18	3	3	3
Atp5g2	0.00092	4.8e-18	1	1	5
Rpl28-ps1	0.00092	4.9e-18	2	2	2
Tox2	0.00092	5.2e-18	1	1	5
Gm6035	0.00092	5.3e-18	2	2	2
Rps3a2	0.00092	5.3e-18	2	2	2
mt-Ts1	0.00092	5.7e-18	2	2	2
Sorbs2	0.00092	6.2e-18	1	1	1
Bcar3	0.00092	6.3e-18	1	1	1
Hspa1l	0.00092	6.9e-18	2	2	2
Tspan5	0.00091	8.1e-18	2	2	2
Trim28	0.00091	8.1e-18	1	1	1
Flna	0.00091	8.6e-18	3	3	3
Gm22513	0.00091	8.7e-18	3	3	3
Gm10680	0.00091	8.9e-18	1	1	1
Denn2b	0.00091	8.9e-18	1	1	1
Gm49594	0.00091	1.1e-17	1	1	1
5830462I19Rik	0.00091	1.1e-17	1	1	1
Aif1l	0.00091	1.2e-17	1	5	6
H2-D1	0.00091	1.2e-17	1	1	1
Frmd4b	0.00091	1.3e-17	1	1	1
Gramd1b	0.00091	1.4e-17	1	1	1
9130019P16Rik	0.00091	1.5e-17	2	2	2
Apob	0.0009	1.7e-17	1	1	1
Atp5b	0.0009	1.8e-17	1	5	6
Rpl6	0.0009	1.8e-17	1	1	1
Leng8	0.0009	1.9e-17	2	2	2
Akap13	0.0009	2.1e-17	2	2	2
Bmp3	0.0009	2.1e-17	2	2	2
Gm13408	0.0009	2.4e-17	3	3	3
Clca3a2	0.0009	2.7e-17	1	1	1
Shroom3	0.0009	2.9e-17	2	2	2
Rbpms	0.0009	3e-17	3	3	3
Nid1	0.0009	3.1e-17	3	3	3
Rpl5	0.0009	3.1e-17	1	1	1
Gm47528	0.0009	3.2e-17	1	1	1
Lgmn	0.0009	3.2e-17	4	4	4
Rps18-ps5	0.0009	3.4e-17	1	1	1
Ptprs	0.00089	3.6e-17	1	5	6
Rpl30	0.00089	3.9e-17	1	5	6
Arhgap23	0.00089	4e-17	1	1	1
Rps24-ps3	0.00089	4.2e-17	1	1	1
Ruvbl2	0.00089	4.3e-17	1	1	1
Nr5a2	0.00089	4.6e-17	2	2	2
Nsmce3	0.00089	4.6e-17	2	2	2
Emilin3	0.00089	4.8e-17	4	4	4
Gm5786	0.00089	5e-17	2	2	2
Gm8550	0.00089	5.1e-17	1	1	5
Xpo1	0.00089	5.1e-17	1	1	1
Sdc1	0.00089	5.3e-17	4	4	4
Spats2l	0.00089	5.6e-17	1	1	5
Prkab2	0.00089	6.1e-17	1	1	1
Prkar2b	0.00089	6.2e-17	1	1	1
Inhba	0.00089	6.8e-17	1	5	6
Gm5643	0.00089	6.9e-17	1	1	1
Fam234a	0.00088	7.1e-17	1	1	1
Rps2-ps10	0.00088	7.2e-17	2	2	2
Gm10051	0.00088	7.9e-17	1	1	5
Rpl23a	0.00088	8e-17	3	3	3
Gm4294	0.00088	8.1e-17	1	1	5
Gm15419	0.00088	8.4e-17	3	3	3
Smim41	0.00105	8.7e-17	2	2	2
Gm24187	0.00088	9.4e-17	1	1	1
Shmt1	0.00088	9.6e-17	1	1	1
Arhgap28	0.00088	1e-16	1	1	1
Wdr59	0.00088	1.1e-16	1	5	6
Fgfbp3	0.00088	1.1e-16	1	1	1
Kif26a	0.00088	1.2e-16	2	2	2
Adgrl3	0.00088	1.3e-16	1	1	5
Myo5c	0.00088	1.3e-16	2	2	2
Gm5854	0.00088	1.4e-16	1	1	1
Rpl23a-ps3	0.00088	1.4e-16	2	2	2
Gm7027	0.00088	1.5e-16	4	4	4
Atp10d	0.00087	1.5e-16	1	1	1
Gm15500	0.00087	1.5e-16	1	1	1
Cst3	0.00087	1.7e-16	1	1	1
Apoa4	0.00087	1.7e-16	1	1	1
Fbn1	0.00087	1.8e-16	2	2	2
Malat1	0.00087	1.9e-16	1	1	1
Rps28	0.00087	1.9e-16	2	2	2
Dtx3	0.00087	1.9e-16	2	2	2
Sptan1	0.00087	2e-16	1	1	1
Clcf1	0.00136	2.1e-16	1	1	1
Rpl22	0.00087	2.2e-16	1	1	1
H2-Q1	0.00087	2.2e-16	3	3	3
Prmt1	0.00087	2.4e-16	4	4	4
Serinc3	0.00087	2.4e-16	1	1	1
Pam	0.00087	2.5e-16	1	1	1
Hsph1	0.00087	2.5e-16	1	1	1
Lmnb1	0.00087	2.7e-16	2	2	2
Gm13226	0.00087	2.9e-16	1	1	1
Qsox1	0.00087	2.9e-16	1	1	1
Tmbim6	0.00086	3.2e-16	1	1	1
Inpp5a	0.00086	3.3e-16	2	2	2
Hsp90aa1	0.00086	3.3e-16	2	2	2
Eef1g	0.00086	3.5e-16	2	2	2
Rpl14	0.00086	4e-16	3	3	3
Pgbd5	0.00086	4e-16	4	4	4
Wdr1	0.00086	4.1e-16	1	1	1
Gatm	0.00086	4.2e-16	2	2	2
Gm7030	0.00086	4.6e-16	3	3	3
Rpsa-ps2	0.00086	4.7e-16	1	5	6
Gm10052	0.00086	4.8e-16	2	2	2
Gm10501	0.00086	5.1e-16	1	1	1
Gm11824	0.00086	5.6e-16	2	2	2
Large2	0.00086	5.6e-16	2	2	2
Uba52	0.00086	5.8e-16	2	2	2
Gm7901	0.00086	5.9e-16	1	1	1
Nos2	0.00086	6.1e-16	2	2	2
Rps6-ps3	0.00086	6.2e-16	2	2	2
Rps27a	0.00086	6.4e-16	2	2	2
Secisbp2l	0.00085	6.9e-16	2	2	2
Kazald1	0.00085	7.2e-16	1	1	5
Fam117a	0.00085	7.5e-16	1	1	5
Rpsa-ps1	0.00085	7.5e-16	2	2	2
Tmsb4x	0.00085	8e-16	1	1	1
Ap3m1	0.00085	8e-16	2	2	2
Nfat5	0.00085	8.5e-16	1	5	6
Gm12346	0.00085	8.9e-16	2	2	2
Ncald	0.00085	9.7e-16	3	3	3
Wnt5b	0.00085	1.1e-15	1	5	6
Leng9	0.00085	1.1e-15	2	2	2
Cntn4	0.00085	1.2e-15	2	2	2
Bex4	0.00085	1.3e-15	3	3	3
Aldh1a2	0.00085	1.3e-15	1	1	1
Hmgn2	0.00085	1.4e-15	1	1	1
Tex15	0.00085	1.4e-15	1	1	1
Creg1	0.00084	1.4e-15	1	5	6
Nos1ap	0.00084	1.7e-15	4	4	4
4930534D22Rik	0.00084	1.9e-15	4	4	4
Fosb	0.00084	2e-15	1	1	1
Rpsa-ps9	0.00084	2e-15	1	1	1
Gm12003	0.00084	2.1e-15	2	2	2
Gm14541	0.00084	2.1e-15	1	1	1
Apex1	0.00084	2.2e-15	1	1	1
Plce1	0.00084	2.2e-15	1	1	1
H2-K1	0.00084	2.3e-15	2	2	2
Rpl11	0.00084	2.4e-15	3	3	3
Atp1b1	0.00084	2.5e-15	2	2	2
Gm10131	0.00084	2.6e-15	3	3	3
Gm10175	0.00084	2.7e-15	1	1	1
Gm15710	0.00084	2.9e-15	4	4	4
Ago3	0.00083	3e-15	4	4	4
Gm10282	0.00083	3.3e-15	2	2	2
Rps23	0.00083	3.6e-15	1	1	5
Shbg	0.00083	3.7e-15	1	5	6
Arpc2	0.00083	3.8e-15	3	3	3
Ppp1r16b	0.00083	3.9e-15	3	3	3
Gm7729	0.00083	4.4e-15	2	2	2
mt-Atp6	0.00083	4.6e-15	2	2	2
Plagl1	0.00083	4.6e-15	2	2	2
Gm16385	0.00083	4.7e-15	1	1	5
Tmbim1	0.00083	4.7e-15	1	1	1
Ano4	0.00083	4.7e-15	3	3	3
Rpl15-ps6	0.00083	5e-15	1	5	6
Gm10335	0.00083	5.4e-15	2	2	2
Hspe1	0.00083	5.4e-15	1	1	1
Arxes1	0.00083	5.5e-15	1	1	1
Adamts10	0.00083	5.5e-15	4	4	4
Gm10736	0.00083	5.6e-15	4	4	4
Camk2b	0.00083	5.9e-15	1	1	5
Ranbp1	0.00082	6.4e-15	1	1	5
Tnfsf12	0.00082	6.7e-15	1	1	5
Nppc	0.00082	6.7e-15	1	1	5
Parva	0.00082	7.3e-15	2	2	2
Adamtsl2	0.00082	7.8e-15	1	1	1
Fam222a	0.00082	8.7e-15	4	4	4
Gm25911	0.00082	8.8e-15	1	1	5
Ddit4l	0.00082	9.1e-15	1	1	1
Gm42836	0.00082	9.5e-15	1	1	1
S100a10	0.00082	9.5e-15	1	1	1
Epb41l2	0.00082	9.6e-15	1	1	1
8030451A03Rik	0.00082	9.7e-15	1	5	6
Itm2b	0.00082	1.1e-14	1	1	1
Kirrel	0.00082	1.1e-14	2	2	2
Gm2399	0.00082	1.1e-14	1	1	1
Gm8355	0.00082	1.1e-14	2	2	2
Gm10644	0.00082	1.1e-14	4	4	4
Gm6286	0.00082	1.2e-14	2	2	2
Oaz2	0.00082	1.2e-14	1	5	6
Ece1	0.00082	1.3e-14	3	3	3
Mov10	0.00082	1.3e-14	1	1	5
Gm5844	0.00081	1.4e-14	1	1	1
Rpl39-ps	0.00081	1.5e-14	1	1	1
Trap1	0.00081	1.6e-14	1	1	1
Gm20390	0.00081	1.7e-14	2	2	2
Sdc2	0.00081	1.7e-14	2	2	2
Gm12918	0.00081	1.7e-14	4	4	4
Gm45060	0.00081	1.8e-14	1	1	1
Gm4786	0.00081	1.8e-14	4	4	4
Mir6236	0.00081	1.8e-14	2	2	2
Gm16216	0.00081	1.9e-14	1	1	1
Selenoh	0.00081	1.9e-14	2	2	2
Rpl13-ps6	0.00081	2e-14	3	3	3
Rps2	0.00081	2e-14	1	5	6
Gm48127	0.00084	2.1e-14	2	2	2
Gm49804	0.00081	2.1e-14	1	1	1
Ubb-ps	0.00081	2.1e-14	2	2	2
Gm29237	0.00081	2.2e-14	2	2	2
Rgs11	0.00081	2.3e-14	2	2	2
Fam13a	0.00081	2.6e-14	1	1	1
Pamr1	0.00141	2.6e-14	3	3	3
Tsc22d1	0.00081	2.7e-14	1	1	1
Gm45855	0.00081	2.8e-14	1	1	1
Itih5	0.00081	2.8e-14	2	2	2
Tax1bp3	0.00081	2.9e-14	1	1	5
Itgb1	0.0008	2.9e-14	2	2	2
0610039K10Rik	0.0008	3.2e-14	4	4	4
Gm16144	0.0008	3.4e-14	1	1	1
Gm10132	0.0008	3.4e-14	1	5	6
Gm3362	0.0008	3.9e-14	1	1	1
Slc18a2	0.0008	4e-14	1	1	1
Rela	0.0008	4.1e-14	2	2	2
Snrpf	0.0008	4.6e-14	1	1	1
Grhpr	0.0008	4.6e-14	2	2	2
Esr2	0.0008	4.6e-14	2	2	2
Gm7536	0.0008	4.8e-14	2	2	2
Ppil1	0.0008	4.9e-14	1	5	6
Cotl1	0.0008	5e-14	1	1	1
Gnb1	0.0008	5.1e-14	1	1	1
Col9a2	0.0008	5.2e-14	2	2	2
Rpl34	0.0008	5.2e-14	1	1	1
Slc25a42	0.0008	5.6e-14	1	1	1
Isyna1	0.0008	5.7e-14	1	5	6
Ssrp1	0.0008	5.7e-14	1	5	6
Itga6	0.0008	6.1e-14	1	5	6
Gm21451	0.00079	6.3e-14	1	5	6
Fdxr	0.00079	6.7e-14	1	1	5
Tyro3	0.00079	6.9e-14	4	4	4
Crim1	0.00079	7.4e-14	1	1	1
Lnpep	0.00079	7.6e-14	1	1	5
Rerg	0.00079	7.6e-14	3	3	3
Alcam	0.00079	8.2e-14	2	2	2
Cdkn2aipnl	0.00079	9.2e-14	1	1	1
Gm6576	0.00079	9.4e-14	2	2	2
Gm13493	0.00079	9.4e-14	3	3	3
Gadd45b	0.00079	9.4e-14	2	2	2
Park7	0.00079	9.6e-14	1	5	6
Ano1	0.00079	9.6e-14	1	5	6
Marchf6	0.00079	9.9e-14	1	1	1
Gm10925	0.00079	1e-13	1	1	1
Gm5850	0.00079	1e-13	1	1	1
Gm19366	0.00079	1e-13	1	1	1
Rps25	0.00079	1.1e-13	2	2	2
Agrn	0.00079	1.1e-13	1	5	6
Gm8909	0.00079	1.1e-13	2	2	2
Sf3a2	0.00079	1.1e-13	4	4	4
Rusc2	0.00079	1.1e-13	4	4	4
Rcc2	0.00079	1.2e-13	2	2	2
Bmyc	0.00079	1.2e-13	1	1	1
Gja1	0.00079	1.2e-13	1	5	6
Capns1	0.00079	1.2e-13	1	1	5
Gm5905	0.00079	1.2e-13	1	1	1
Dnm2	0.00079	1.3e-13	1	1	1
mt-Rnr2	0.00079	1.3e-13	1	1	1
Plbd1	0.00079	1.3e-13	1	1	1
Kcnq1	0.00078	1.3e-13	3	3	3
Rpl13a	0.00078	1.3e-13	1	1	5
Retreg1	0.00078	1.4e-13	2	2	2
Mast4	0.00078	1.5e-13	1	1	1
Gm20900	0.00078	1.5e-13	1	1	1
Hist1h2br	0.00078	1.5e-13	2	2	2
Epn3	0.00081	1.5e-13	1	1	1
Oaf	0.00078	1.6e-13	1	5	6
Dctpp1	0.00078	1.6e-13	4	4	4
Hspa8	0.00078	1.7e-13	4	4	4
Myh10	0.00078	1.7e-13	2	2	2
Mif	0.00078	1.7e-13	1	1	1
Vasp	0.00078	1.7e-13	1	1	1
Trio	0.00078	1.7e-13	2	2	2
Gm26510	0.00078	1.7e-13	2	2	2
Rpl37	0.00078	1.7e-13	2	2	2
Rps2-ps13	0.00078	1.8e-13	2	2	2
Impdh2-ps	0.00078	1.8e-13	2	2	2
Rps23rg1	0.00078	1.9e-13	4	4	4
Cdc42bpa	0.00078	2.1e-13	4	4	4
Pde8b	0.00078	2.1e-13	1	5	6
Loxl2	0.00078	2.1e-13	1	5	6
Gm13680	0.00078	2.2e-13	2	2	2
Gm10180	0.00078	2.2e-13	1	1	5
Gm5851	0.00078	2.3e-13	2	2	2
Gm2225	0.00078	2.3e-13	2	2	2
Chrdl1	0.00078	2.4e-13	2	2	2
Xbp1	0.00078	2.4e-13	1	1	1
Gm13456	0.00078	2.4e-13	3	3	3
Birc6	0.00078	2.5e-13	1	1	1
Col4a5	0.00078	2.6e-13	1	1	1
C1qbp	0.00078	2.6e-13	2	2	2
Gm14586	0.00078	2.6e-13	3	3	3
Rpl28-ps3	0.00078	2.6e-13	1	1	1
Hnrnpa1l2-ps2	0.00077	2.9e-13	1	1	5
Chic2	0.00077	2.9e-13	1	1	1
mt-Nd1	0.00077	2.9e-13	1	5	6
Phgdh	0.00077	3e-13	4	4	4
Fosl2	0.00077	3e-13	4	4	4
Rps8	0.00077	3.1e-13	1	5	6
Lmna	0.00077	3.1e-13	2	2	2
Rpl32	0.00077	3.3e-13	1	1	1
Gm15459	0.00077	3.4e-13	1	1	1
Gm6210	0.00077	3.6e-13	1	5	6
Rps24	0.00077	3.7e-13	1	1	1
Rpsa-ps5	0.00077	3.7e-13	4	4	4
Rps19	0.00077	3.7e-13	4	4	4
Susd4	0.00124	3.7e-13	4	4	4
Gm11127	0.00077	3.8e-13	2	2	2
Gm8399	0.00077	3.8e-13	4	4	4
Atn1	0.00077	4.2e-13	2	2	2
Nup210	0.00077	4.3e-13	2	2	2
Nmral1	0.00077	4.3e-13	3	3	3
Arhgap1	0.00077	4.4e-13	2	2	2
Gm23419	0.00077	4.6e-13	1	1	1
Npm1	0.00077	4.6e-13	4	4	4
Hey2	0.00077	4.7e-13	1	1	1
Cct5	0.00077	4.7e-13	1	1	1
Lars2	0.00077	4.8e-13	1	1	5
Rpl15-ps2	0.00077	5.5e-13	1	5	6
Pold2	0.00077	5.6e-13	2	2	2
Rpl15	0.00077	5.6e-13	1	1	5
Pgam1	0.00077	5.7e-13	1	1	1
Myo1e	0.00077	6.2e-13	2	2	2
Gapdh-ps15	0.00076	6.2e-13	1	1	5
Atp5a1	0.00076	6.2e-13	4	4	4
Fam78a	0.00076	6.3e-13	1	5	6
Gm6311	0.00076	6.8e-13	3	3	3
Pank1	0.00076	7.1e-13	1	1	1
Tdrd5	0.00076	7.1e-13	2	2	2
Gm11131	0.00076	7.2e-13	3	3	3
Nme2	0.00076	7.7e-13	2	2	2
Rpl6l	0.00076	8.2e-13	1	1	5
Gm10443	0.00076	8.6e-13	3	3	3
Gm29397	0.00076	8.8e-13	2	2	2
Myef2	0.00076	8.9e-13	3	3	3
Gm9347	0.00076	9.4e-13	1	1	1
S100a11	0.00076	9.7e-13	1	5	6
Rps18	0.00076	9.8e-13	2	2	2
Wnt6	0.00076	9.9e-13	2	2	2
Gm13341	0.00076	1e-12	2	2	2
Gm11808	0.00076	1e-12	1	5	6
H2-Q4	0.00076	1.1e-12	1	5	6
Kank2	0.00076	1.1e-12	1	1	1
Rin2	0.00076	1.1e-12	1	1	1
Mdh2	0.00076	1.2e-12	4	4	4
Art3	0.00076	1.2e-12	1	1	5
Gm12715	0.00076	1.2e-12	1	1	1
Ctnnal1	0.00076	1.2e-12	1	5	6
Gm46522	0.00076	1.2e-12	2	2	2
Sqle	0.00076	1.3e-12	1	1	1
Gm13436	0.00076	1.3e-12	1	1	1
Cd320	0.00076	1.3e-12	1	1	1
Carhsp1	0.00076	1.3e-12	1	1	1
H2-Q6	0.00076	1.3e-12	1	1	5
Wsb1	0.00075	1.4e-12	1	1	1
Tut4	0.00075	1.4e-12	2	2	2
Dtymk	0.00075	1.4e-12	3	3	3
Apoa1	0.00075	1.5e-12	4	4	4
Polr1a	0.00075	1.5e-12	1	1	1
Snrpg	0.00075	1.5e-12	1	1	1
Gm7432	0.00075	1.5e-12	2	2	2
Stmn1	0.00075	1.6e-12	1	1	1
Ppa1	0.00075	1.6e-12	2	2	2
Gart	0.00075	1.6e-12	2	2	2
Pxdc1	0.00075	1.6e-12	2	2	2
Rpl18a	0.00075	1.7e-12	2	2	2
Nme7	0.00075	1.7e-12	2	2	2
Zswim8	0.00075	1.7e-12	3	3	3
Gm16409	0.00075	1.8e-12	2	2	2
Gm12091	0.00075	1.8e-12	2	2	2
Gm29261	0.00075	1.8e-12	1	1	1
Ank3	0.00075	1.8e-12	1	1	1
Rpl5-ps1	0.00075	1.8e-12	1	1	5
Usp9x	0.00075	1.9e-12	1	1	1
Ddi2	0.00075	1.9e-12	1	1	1
Dok7	0.00075	2e-12	1	1	1
Rps10	0.00075	2e-12	1	1	1
Prss35	0.00075	2e-12	1	1	1
Rpl27a	0.00075	2.1e-12	1	1	5
Tnik	0.00075	2.2e-12	1	1	5
AI506816	0.00075	2.2e-12	3	3	3
Mycl	0.00075	2.2e-12	4	4	4
Cap1	0.00075	2.2e-12	2	2	2
Igfbp5	0.00075	2.2e-12	1	1	1
Cacna1d	0.00075	2.3e-12	1	1	1
Hpgd	0.00075	2.3e-12	1	1	1
Gm49227	0.00075	2.4e-12	1	5	6
Uck2	0.00075	2.4e-12	3	3	3
Anp32b	0.00075	2.5e-12	1	1	5
Rnd2	0.00075	2.5e-12	2	2	2
Ptma	0.00075	2.6e-12	2	2	2
Rplp2	0.00075	2.8e-12	2	2	2
Ttyh1	0.00075	2.8e-12	1	1	1
Ccbe1	0.00075	2.9e-12	1	1	1
Palld	0.00074	3e-12	1	1	1
Stk40	0.00074	3e-12	1	5	6
Plcl2	0.00074	3.1e-12	1	5	6
Gm6136	0.00074	3.1e-12	2	2	2
Il1r1	0.00074	3.3e-12	2	2	2
Nrm	0.00074	3.4e-12	1	1	1
Syvn1	0.00074	3.4e-12	1	5	6
Pim3	0.00074	3.5e-12	1	1	1
Dpysl5	0.00074	3.5e-12	1	1	1
Ypel5	0.00074	3.6e-12	1	1	1
Son	0.00074	3.7e-12	1	5	6
Repin1	0.00074	3.9e-12	1	1	5
Irx3os	0.00101	3.9e-12	1	5	6
Cbx3	0.00074	4e-12	4	4	4
Gm42604	0.00074	4.1e-12	2	2	2
Cpt2	0.00074	4.2e-12	1	5	6
Anxa5	0.00074	4.2e-12	3	3	3
Erbb2	0.00074	4.4e-12	2	2	2
Gm6278	0.00074	4.4e-12	2	2	2
Gm5869	0.00074	4.4e-12	1	5	6
Rarres2	0.00074	4.5e-12	1	1	1
Slc16a1	0.00074	4.5e-12	1	1	1
Zfp266	0.00074	4.7e-12	2	2	2
Tpm3-rs7	0.00074	4.8e-12	2	2	2
Rpl12	0.00074	4.8e-12	1	5	6
Gm41041	0.00074	4.8e-12	1	1	1
Rpl30-ps9	0.00074	4.9e-12	1	5	6
Prkar1b	0.00074	5e-12	4	4	4
Atp5c1	0.00074	5.1e-12	2	2	2
Pgam1-ps2	0.00074	5.1e-12	4	4	4
Timp3	0.00074	5.2e-12	3	3	3
Hs3st1	0.00074	5.3e-12	1	5	6
Rpl30-ps10	0.00074	5.3e-12	1	1	5
Rsc1a1	0.00074	5.3e-12	1	1	1
Rps21	0.00074	5.5e-12	1	1	5
Sulf1	0.00074	5.9e-12	2	2	2
Eif4a-ps4	0.00074	6.1e-12	1	1	1
Actg1	0.00074	6.2e-12	1	5	6
Arhgap31	0.00074	6.2e-12	2	2	2
Slit2	0.00073	6.4e-12	1	1	1
Gm11263	0.00073	6.5e-12	1	1	1
Rgs2	0.00073	7e-12	1	1	1
Fndc5	0.00073	7e-12	1	1	1
Rack1	0.00073	7.1e-12	2	2	2
Tnks1bp1	0.00073	7.3e-12	1	1	1
Pkd1	0.00073	7.4e-12	1	1	1
Masp1	0.00073	7.4e-12	1	1	1
Cmbl	0.00073	7.6e-12	1	1	1
Prmt5	0.00073	7.6e-12	3	3	3
Rps23-ps1	0.00073	7.8e-12	1	1	5
Ccdc80	0.00073	8e-12	2	2	2
Gm7862	0.00073	8.5e-12	1	1	1
Jund	0.00073	8.8e-12	1	1	1
Maged2	0.00073	8.8e-12	2	2	2
Gm6061	0.00073	9.1e-12	1	1	1
Aplp2	0.00073	9.2e-12	1	5	6
4732471J01Rik	0.00073	9.4e-12	1	1	1
Tgfb1i1	0.00073	9.5e-12	1	1	1
Cdc14b	0.00073	9.8e-12	2	2	2
Gm10420	0.00073	9.8e-12	1	1	1
Impdh2	0.00073	1e-11	3	3	3
Gm13394	0.00073	1e-11	2	2	2
Atic	0.00073	1e-11	1	1	1
Snx18	0.00073	1.1e-11	1	1	1
Rps27a-ps2	0.00073	1.1e-11	1	1	1
Zranb1	0.00073	1.1e-11	1	1	1
Scaf11	0.00073	1.1e-11	2	2	2
Dclk1	0.00081	1.1e-11	2	2	2
Tpm4	0.00073	1.1e-11	2	2	2
Grn	0.00073	1.1e-11	2	2	2
Gm7482	0.00073	1.1e-11	1	1	1
Gls	0.00073	1.2e-11	1	1	5
Rpl13	0.00073	1.2e-11	1	5	6
Gm10036	0.00073	1.2e-11	1	1	5
Cdh2	0.00073	1.2e-11	1	1	5
P3h2	0.00073	1.2e-11	1	1	1
Rpl19	0.00073	1.2e-11	1	1	1
A130010J15Rik	0.00073	1.3e-11	2	2	2
Fhdc1	0.00073	1.3e-11	2	2	2
Myo1b	0.00073	1.3e-11	1	1	1
Me3	0.00073	1.4e-11	2	2	2
Ramp2	0.00072	1.4e-11	1	1	1
Rps2-ps8	0.00072	1.4e-11	4	4	4
Scube1	0.00072	1.4e-11	2	2	2
Gm5559	0.00072	1.4e-11	1	1	1
Tonsl	0.00072	1.4e-11	1	1	5
Mir3109	0.00072	1.4e-11	2	2	2
Hirip3	0.00072	1.5e-11	2	2	2
Tspan15	0.00072	1.6e-11	2	2	2
Txn1	0.00072	1.6e-11	2	2	2
Vrk1	0.00072	1.6e-11	1	1	5
Gm5487	0.00072	1.7e-11	1	1	1
Gm8172	0.00072	1.7e-11	2	2	2
Pdpn	0.00072	1.7e-11	1	1	1
Fry	0.00072	1.8e-11	1	1	5
Rhbdf1	0.00072	1.8e-11	1	1	1
Gdnf	0.00072	1.8e-11	4	4	4
Cox6a1	0.00072	1.8e-11	1	5	6
Cnnm1	0.00072	1.9e-11	1	5	6
Rpl13-ps3	0.00072	2e-11	1	1	1
Rpsa-ps7	0.00072	2e-11	2	2	2
H2-T-ps	0.00072	2e-11	2	2	2
Cnot1	0.00072	2e-11	2	2	2
Gm7331	0.00072	2e-11	2	2	2
Lama4	0.00072	2e-11	1	5	6
Ezr	0.00072	2e-11	1	5	6
Ints7	0.00072	2e-11	2	2	2
Ski	0.00072	2e-11	4	4	4
Lamb1	0.00072	2.1e-11	2	2	2
Tapbp	0.00072	2.1e-11	2	2	2
Fkbp4	0.00072	2.2e-11	2	2	2
Celf2	0.00072	2.2e-11	1	5	6
Lhx9	0.00072	2.2e-11	1	1	1
Mlec	0.00072	2.3e-11	1	1	5
Bmp4	0.00072	2.3e-11	2	2	2
Jmy	0.00072	2.3e-11	2	2	2
Stim1	0.00072	2.4e-11	1	1	1
Ubb	0.00072	2.4e-11	2	2	2
Kcnj3	0.00072	2.4e-11	1	1	1
Mmp15	0.00072	2.5e-11	3	3	3
Itm2c	0.00072	2.5e-11	1	5	6
Rtn4	0.00072	2.5e-11	1	1	1
Pml	0.00072	2.5e-11	1	5	6
Foxp2	0.00072	2.6e-11	2	2	2
Slc7a5	0.00072	2.6e-11	2	2	2
Adgrl1	0.00072	2.6e-11	2	2	2
Tnfrsf19	0.00072	2.6e-11	2	2	2
Gm9847	0.00072	2.7e-11	3	3	3
Sf3a1	0.00072	2.9e-11	1	1	5
Sh3kbp1	0.00072	2.9e-11	1	1	1
Defb19	0.00072	2.9e-11	1	1	1
Rps13	0.00071	3e-11	3	3	3
Gm12245	0.00071	3e-11	1	5	6
Gm6807	0.00071	3.1e-11	1	1	1
Rtl10	0.00071	3.2e-11	1	5	6
Dag1	0.00071	3.2e-11	2	2	2
Gm5148	0.00071	3.3e-11	1	1	5
Mir6950	0.00071	3.3e-11	1	5	6
1700101I11Rik	0.00071	3.3e-11	1	1	1
Cav2	0.00071	3.3e-11	1	1	1
Dpysl4	0.00071	3.4e-11	1	5	6
Msn	0.00071	3.4e-11	1	5	6
Kxd1	0.00071	3.5e-11	1	5	6
Gm10224	0.00071	3.6e-11	2	2	2
Dennd5a	0.00071	3.6e-11	1	1	1
Itpr1	0.00071	3.6e-11	1	1	1
BB365896	0.00071	3.7e-11	1	1	5
Uba52-ps	0.00071	3.7e-11	3	3	3
Rpl10a-ps4	0.00071	3.7e-11	1	1	1
Ppat	0.00071	3.7e-11	4	4	4
Rassf2	0.00071	3.8e-11	1	1	1
Cdca7	0.00076	3.8e-11	1	1	1
Gm28221	0.00096	3.8e-11	3	3	3
Rps18-ps1	0.00071	3.8e-11	3	3	3
Gm49383	0.00071	3.9e-11	2	2	2
Rsrp1	0.00071	4e-11	2	2	2
Actg-ps1	0.00071	4e-11	2	2	2
Tnfsf13	0.00071	4.1e-11	1	5	6
Gm16374	0.00071	4.2e-11	1	1	1
Rpl7a-ps3	0.00071	4.2e-11	1	1	1
Tubb5	0.00071	4.2e-11	1	1	1
Paics	0.00071	4.7e-11	2	2	2
Ust	0.00071	5.1e-11	3	3	3
Acta1	0.00071	5.1e-11	2	2	2
Gm10231	0.00071	5.2e-11	2	2	2
Cav1	0.00071	5.2e-11	2	2	2
Myo1d	0.00071	5.3e-11	2	2	2
Gm48114	0.00071	5.4e-11	1	1	5
Susd1	0.00071	5.5e-11	1	1	1
Elovl6	0.00071	5.7e-11	1	1	1
Anxa7	0.00071	5.8e-11	1	1	1
Gm6170	0.00071	5.8e-11	1	5	6
Gm43009	0.00071	6e-11	2	2	2
Rps26	0.00071	6e-11	1	5	6
Gm7232	0.00071	6.1e-11	1	1	1
B2m	0.00071	6.2e-11	1	1	5
Nop56	0.00071	6.2e-11	1	1	1
H2-K2	0.0007	6.5e-11	2	2	2
Acsbg1	0.0007	6.5e-11	3	3	3
Prdx4	0.0007	6.8e-11	2	2	2
Adamts16	0.0007	7e-11	1	1	1
Arhgdig	0.0007	7e-11	1	5	6
Scd2	0.0007	7.1e-11	1	1	5
Ptges	0.0007	7.1e-11	3	3	3
Gm8520	0.0007	7.2e-11	4	4	4
H2-Q7	0.0007	7.4e-11	1	5	6
Bnc2	0.0007	7.6e-11	1	5	6
Parm1	0.0007	7.7e-11	1	1	1
Gm8158	0.0007	7.8e-11	1	5	6
Mcm2	0.0007	7.9e-11	4	4	4
Ptch1	0.0007	7.9e-11	1	1	1
Rpl18-ps2	0.0007	8e-11	2	2	2
Cenpu	0.0007	8e-11	2	2	2
Gm5075	0.0007	8.3e-11	2	2	2
Vwa5a	0.0007	8.4e-11	2	2	2
Gm45713	0.0007	8.7e-11	1	1	1
Il6	0.0007	8.7e-11	4	4	4
Rhobtb3	0.0007	8.8e-11	4	4	4
Gm6750	0.0007	8.9e-11	1	1	1
Gm47765	0.0007	9e-11	1	1	1
Amfr	0.0007	9.2e-11	1	1	1
Myof	0.0007	9.6e-11	1	5	6
Cct7	0.0007	9.6e-11	3	3	3
Gm11249	0.0007	9.8e-11	4	4	4
Mfsd14b	0.0007	9.9e-11	3	3	3
Mapre1	0.0007	1e-10	1	1	1
Mrpl38	0.0007	1e-10	1	1	1
Suclg2	0.0007	1e-10	1	1	1
Gm10288	0.0007	1e-10	1	1	5
Gm23374	0.0007	1.1e-10	1	5	6
Csrnp3	0.0007	1.1e-10	4	4	4
Tpm3	0.0007	1.1e-10	1	1	1
Gm10123	0.0007	1.1e-10	3	3	3
Smarcc1	0.0007	1.1e-10	3	3	3
Colgalt2	0.0007	1.2e-10	3	3	3
Rpl19-ps11	0.0007	1.2e-10	2	2	2
Set	0.0007	1.2e-10	2	2	2
Gm4366	0.0007	1.3e-10	1	1	5
Trim59	0.0007	1.3e-10	1	5	6
Ddr1	0.0007	1.3e-10	3	3	3
Gm47692	0.0007	1.3e-10	1	5	6
Camta1	0.0007	1.4e-10	4	4	4
Nap1l1	0.00069	1.4e-10	4	4	4
Pcdh9	0.00069	1.4e-10	3	3	3
Fcgrt	0.00069	1.5e-10	1	1	1
Vmp1	0.00069	1.5e-10	1	1	1
Gm37539	0.00069	1.5e-10	4	4	4
Vegfa	0.00069	1.5e-10	2	2	2
Nedd4l	0.00069	1.5e-10	1	5	6
AI480526	0.00069	1.5e-10	1	5	6
Bzw2	0.00069	1.6e-10	1	5	6
Gm7694	0.00069	1.6e-10	1	1	1
Gm33051	0.00069	1.6e-10	1	5	6
Rnf126	0.00069	1.6e-10	2	2	2
Rab12	0.00069	1.7e-10	1	1	1
Aldh1l1	0.00069	1.7e-10	2	2	2
Rere	0.00069	1.8e-10	1	1	1
Gm17690	0.00069	1.8e-10	2	2	2
Mras	0.00069	1.8e-10	4	4	4
Got1	0.00069	1.8e-10	4	4	4
Socs2	0.00069	1.8e-10	1	1	5
Gas6	0.00069	1.8e-10	1	1	1
Cab39	0.00069	1.9e-10	2	2	2
Nup205	0.00069	1.9e-10	1	1	5
Kars	0.00069	1.9e-10	1	1	5
Rrp1	0.00069	1.9e-10	1	1	1
Fxyd6	0.00069	1.9e-10	2	2	2
Polr3g	0.00069	1.9e-10	2	2	2
Gm6218	0.00069	1.9e-10	1	5	6
Myl6	0.00069	2e-10	1	1	1
Rpl7a-ps10	0.00069	2e-10	1	1	1
Psmb4	0.00069	2e-10	1	1	1
Gm14760	0.00069	2e-10	1	1	1
Prelp	0.00183	2.1e-10	1	1	5
Gm6937	0.00069	2.1e-10	1	1	1
Spaca6	0.00069	2.1e-10	1	1	1
Pak3	0.00069	2.1e-10	1	1	1
Fndc3a	0.00069	2.1e-10	1	1	1
Gpsm1	0.00069	2.1e-10	1	1	5
Eef1a1	0.00069	2.2e-10	1	1	1
Ildr2	0.00069	2.2e-10	1	5	6
Srl	0.00069	2.3e-10	1	1	1
Prpf8	0.00069	2.4e-10	2	2	2
Nell1	0.00069	2.5e-10	2	2	2
Gm12191	0.00069	2.5e-10	1	1	1
Lrrk1	0.00069	2.6e-10	2	2	2
Gm9396	0.00069	2.6e-10	1	1	1
Slc39a1	0.00069	2.7e-10	1	1	1
Gm5641	0.00069	2.7e-10	1	1	1
Ndufa4	0.00069	2.8e-10	2	2	2
Wwtr1	0.00069	2.8e-10	3	3	3
Inpp5b	0.00069	2.8e-10	1	1	5
Sdc4	0.00069	2.8e-10	2	2	2
Pdgfb	0.00069	2.8e-10	1	1	1
Rpsa-ps11	0.00069	2.9e-10	1	1	1
Gm45061	0.00069	2.9e-10	1	1	1
Angptl6	0.00069	2.9e-10	1	1	1
Ctdsp2	0.00069	2.9e-10	1	1	1
Gm20402	0.00069	3e-10	2	2	2
Gm44716	0.00091	3.1e-10	1	1	1
Lncpint	0.00068	3.2e-10	1	1	1
Matn2	0.00068	3.2e-10	3	3	3
Ptgis	0.00093	3.3e-10	1	1	1
Slc24a5	0.00068	3.3e-10	1	1	1
Zbtb4	0.00068	3.3e-10	1	1	1
C530043K16Rik	0.00068	3.5e-10	3	3	3
Kif21a	0.00068	3.5e-10	2	2	2
Rps14	0.00068	3.5e-10	1	1	1
Rps15a	0.00068	3.6e-10	4	4	4
Gm8430	0.00068	3.7e-10	1	1	5
Gm6724	0.00068	3.7e-10	2	2	2
Zswim4	0.00068	3.8e-10	2	2	2
Gm45234	0.00068	3.9e-10	1	1	1
Tenm4	0.00068	3.9e-10	2	2	2
Col6a4	0.00068	3.9e-10	2	2	2
Tulp4	0.00068	3.9e-10	2	2	2
Gm8326	0.00068	4e-10	1	1	1
Rps23-ps2	0.00068	4e-10	2	2	2
Gsta4	0.00068	4.1e-10	2	2	2
Gm8942	0.00068	4.1e-10	1	1	1
Gm15501	0.00068	4.2e-10	1	1	1
Csgalnact2	0.00068	4.2e-10	2	2	2
Hspa9	0.00068	4.3e-10	1	1	5
Rpl8	0.00068	4.4e-10	1	1	1
Mapk13	0.00068	4.4e-10	2	2	2
Steap3	0.00068	4.5e-10	2	2	2
Pdgfd	0.00068	5e-10	1	1	1
Crispld2	0.00068	5e-10	1	1	1
Rpl14-ps1	0.00068	5.1e-10	2	2	2
Rbmxl1	0.00068	5.5e-10	2	2	2
Syde1	0.00068	5.7e-10	2	2	2
Stip1	0.00068	5.7e-10	2	2	2
Tram2	0.00068	5.7e-10	1	1	1
Arxes2	0.00068	5.8e-10	2	2	2
Tnfrsf12a	0.00068	5.9e-10	2	2	2
Zcchc7	0.00068	5.9e-10	2	2	2
Rpl5-ps2	0.00068	6.1e-10	1	1	1
Tst	0.00068	6.2e-10	1	1	1
Arnt2	0.00068	6.3e-10	1	1	1
Tmtc1	0.00068	6.3e-10	4	4	4
Ubash3b	0.00068	6.6e-10	1	1	1
Prkag2	0.00068	6.6e-10	1	1	1
Papss2	0.00067	6.9e-10	2	2	2
Jmjd1c	0.00067	6.9e-10	4	4	4
Gm15427	0.00067	7e-10	1	1	1
Rasa4	0.00067	7.1e-10	1	1	1
0610009E02Rik	0.00067	7.5e-10	2	2	2
Rps12-ps4	0.00067	7.7e-10	1	1	1
Rps25-ps1	0.00067	7.8e-10	3	3	3
Rpl30-ps8	0.00067	7.9e-10	3	3	3
Mpp6	0.00067	8.1e-10	4	4	4
H2bc14	0.00067	8.1e-10	4	4	4
Pfas	0.00067	8.2e-10	4	4	4
Gm13861	0.00081	8.4e-10	4	4	4
Gm5526	0.00067	8.4e-10	4	4	4
Sap30	0.00067	8.4e-10	3	3	3
Tmc6	0.00067	8.5e-10	3	3	3
Gm8337	0.00067	8.9e-10	3	3	3
Anp32b-ps1	0.00067	8.9e-10	3	3	3
Pcolce	0.00067	9.2e-10	3	3	3
Mkx	0.00067	9.3e-10	3	3	3
Irs1	0.00067	9.3e-10	2	2	2
Ccnd2	0.00067	9.6e-10	1	1	1
Klf7	0.00067	9.7e-10	1	1	1
Mef2c	0.00067	9.7e-10	3	3	3
Dmrta1	0.00067	9.8e-10	3	3	3
Akr1c14	0.00067	9.9e-10	3	3	3
Tmem51	0.00067	1e-09	3	3	3
Ifi204	0.00069	1.1e-09	1	1	5
Apcdd1	0.00073	1.1e-09	4	4	4
Cluh	0.00067	1.1e-09	1	1	1
Pros1	0.00067	1.1e-09	1	5	6
Pttg1ip	0.00067	1.1e-09	1	1	1
Ptgds	0.00067	1.2e-09	1	1	5
Rhebl1	0.00067	1.2e-09	2	2	2
Tmem176a	0.00067	1.2e-09	1	1	1
Col6a1	0.00067	1.2e-09	1	1	1
Leo1	0.00067	1.2e-09	3	3	3
Xrcc6	0.00067	1.2e-09	2	2	2
Cox7a2	0.00067	1.2e-09	3	3	3
Vim	0.00067	1.2e-09	1	1	1
Sumo2	0.00067	1.2e-09	1	5	6
Eif5a	0.00067	1.3e-09	1	1	1
Cers5	0.00067	1.3e-09	2	2	2
Skp2	0.00067	1.3e-09	1	1	1
Gm13864	0.00067	1.4e-09	1	1	1
Gm5525	0.00067	1.4e-09	1	1	1
Plekhg2	0.00067	1.4e-09	1	5	6
Npr2	0.00067	1.4e-09	1	1	1
Gnai2	0.00067	1.4e-09	1	5	6
Kank3	0.00067	1.4e-09	1	1	1
Tcp1	0.00067	1.5e-09	1	1	1
Wdr89	0.00067	1.5e-09	2	2	2
Herpud1	0.00067	1.5e-09	3	3	3
Arglu1	0.00067	1.5e-09	1	1	1
Ccdc38	0.00066	1.5e-09	1	5	6
Npepps	0.00066	1.5e-09	2	2	2
Lrp1	0.00066	1.5e-09	2	2	2
Nop10	0.00066	1.5e-09	2	2	2
Sncaip	0.00066	1.6e-09	2	2	2
Spag9	0.00066	1.7e-09	2	2	2
Uspl1	0.00066	1.7e-09	2	2	2
Gm13461	0.00066	1.7e-09	4	4	4
Cdc42	0.00066	1.7e-09	1	1	5
Chd8	0.00066	1.7e-09	1	1	5
Gas5	0.00066	1.8e-09	2	2	2
Lipe	0.00066	1.8e-09	1	5	6
Nbeal1	0.00066	1.8e-09	1	5	6
Kcnt1	0.00066	1.8e-09	1	1	1
Snrpe	0.00066	1.8e-09	1	5	6
Tln1	0.00066	1.8e-09	1	1	1
Gm10275	0.00066	1.8e-09	1	1	5
Soat1	0.00066	1.8e-09	3	3	3
Unc119	0.00066	1.8e-09	2	2	2
Ganab	0.00066	1.8e-09	1	1	1
Ogt	0.00066	1.9e-09	1	1	1
Gm27597	0.00066	2e-09	3	3	3
Lrrc10b	0.00066	2e-09	3	3	3
Zranb3	0.00066	2e-09	1	1	5
Gm48909	0.00066	2e-09	1	1	5
Cltc	0.00066	2e-09	1	1	1
Kcnq5	0.00066	2e-09	1	5	6
Prlr	0.00066	2.1e-09	1	1	1
Arid5b	0.00066	2.1e-09	1	1	1
Rps29	0.00066	2.1e-09	2	2	2
Gm2445	0.00066	2.1e-09	1	1	1
Spint2	0.00066	2.1e-09	1	1	1
Ppp1r12a	0.00066	2.1e-09	1	1	1
Mrps6	0.00066	2.1e-09	2	2	2
Homer1	0.00066	2.2e-09	1	1	1
Gm4322	0.00066	2.2e-09	1	5	6
Gm37352	0.00066	2.2e-09	2	2	2
Cgnl1	0.00066	2.3e-09	1	1	5
Gm15452	0.00066	2.3e-09	1	1	5
Rpsa-ps12	0.00066	2.3e-09	1	1	1
Mrip-ps	0.00066	2.3e-09	2	2	2
Col3a1	0.00066	2.3e-09	1	1	1
Gm10263	0.00066	2.3e-09	1	5	6
Adamts9	0.00066	2.4e-09	2	2	2
Mical1	0.00066	2.4e-09	2	2	2
Mir5114	0.00066	2.4e-09	1	1	5
Dst	0.00066	2.4e-09	1	1	5
Gm20721	0.00066	2.4e-09	3	3	3
Rbfaos	0.00066	2.4e-09	3	3	3
Gng12	0.00066	2.5e-09	1	1	1
Serpinb6a	0.00066	2.6e-09	2	2	2
Hif1a	0.00066	2.6e-09	1	1	1
Pold1	0.00066	2.6e-09	3	3	3
Alg8	0.00066	2.6e-09	1	5	6
Peak1	0.00066	2.6e-09	2	2	2
Rps2-ps6	0.00066	2.7e-09	1	1	1
Hnrnpab	0.00066	2.8e-09	1	5	6
Hs6st2	0.00066	2.8e-09	1	5	6
Dut	0.00066	2.8e-09	1	1	5
Gm50467	0.00066	2.8e-09	2	2	2
Lamb2	0.00066	2.9e-09	1	5	6
A130051J06Rik	0.00066	2.9e-09	4	4	4
Fermt2	0.00066	3e-09	4	4	4
Chst2	0.00066	3e-09	4	4	4
Gm8451	0.00066	3e-09	4	4	4
Cdk14	0.00066	3.1e-09	4	4	4
Gm10073	0.00066	3.2e-09	4	4	4
Rps10-ps2	0.00066	3.3e-09	4	4	4
Slc23a2	0.00066	3.3e-09	4	4	4
Ano6	0.00065	3.3e-09	4	4	4
