# Supplementary material for: Transcriptomic signatures of WNT-driven pathways and granulosa cell-oocyte interactions during primordial follicle activation
Source: PLoS One. 2024 Oct 23;19(10):e0311978. doi: 10.1371/journal.pone.0311978 (PMC11498688; doi:10.1371/journal.pone.0311978)
Supplement: S5 Table — (XLSX) [file pone.0311978.s013.xlsx]

## Sheet: Table S5
S5 Table. List of significantly enriched GOs for cluster (K=4) of DEGs identified by the singlecellHayStack from the granulosa cell subpopulation dataset.
Cluster	GO term of Biological Process (GO ID)	Presented in figs	Overlap	FDR	Odds Ratio	Combined Score	Genes
cls1	Cytoplasmic Translation (GO:0002181)	TRUE	58/93	1.22055e-64	67.357	10424.3	RPL4;RPL5;RPL30;RPL3;RPL32;RPL31;RPL34;RPLP0;RPL10A;RPL8;RPL6;RPS15;RPS4X;RPL7A;RPS14;RPS17;RPL18A;RPS19;RPS18;RACK1;RPL35;RPLP2;RPL37;RPS11;RPL39;RPS10;RPS13;RPS9;RPS8;RPS5;RPL22;RPS6;RPL13A;RPSA;RPL28;UBA52;RPL12;RPL11;RPS15A;RPL14;RPS3;RPL13;RPL15;RPS2;RPL18;RPS27A;RPL19;RPL41;RPL23A;RPS26;RPS25;RPS28;RPS29;RPL27A;RPS20;RPS21;RPS24;RPS23
cls1	Macromolecule Biosynthetic Process (GO:0009059)	TRUE	65/183	2.49739e-52	22.6257	2844.53	RPL4;RPL5;RPL30;RPL3;RPL32;RPL31;RPL34;RPLP0;RPL10A;RPL8;RPL6;EEF1B2;RPS15;RPS4X;RPS14;RPL7A;RPS17;RPL18A;RPS19;RPS18;RPL35;RPLP2;RPL37;RPS11;RPL39;RPS10;RPS13;EIF5A;RPS9;RPS8;RPS5;RPL22;RPS6;RPL13A;RPSA;MRPS6;EEF1A1;EEF1G;RPL28;RPL12;RPL11;RPS15A;POLD1;POLD2;RPL14;RPS3;RPL13;RPL15;RPS2;RPL18;RPS27A;RPL19;RPL41;RPL23A;INHBA;RPS26;RPS25;RPS28;RPS29;RPL27A;RPS20;INHA;RPS21;RPS24;RPS23
cls1	Peptide Biosynthetic Process (GO:0043043)	FALSE	58/158	1.53301e-47	23.4961	2685.39	RPL4;RPL5;RPL30;RPL3;RPL32;RPL31;RPL34;RPLP0;RPL10A;RPL8;RPL6;RPS15;RPS4X;RPS14;RPL7A;RPS17;RPL18A;RPS19;RPS18;RPL35;RPLP2;RPL37;RPS11;RPL39;RPS10;RPS13;RPS9;RPS8;RPS5;RPL22;RPS6;RPL13A;RPSA;MRPS6;EEF1A1;RPL28;RPL12;RPL11;RPS15A;RPL14;RPS3;RPL13;RPL15;RPS2;RPL18;RPS27A;RPL19;RPL41;RPL23A;RPS26;RPS25;RPS28;RPS29;RPL27A;RPS20;RPS21;RPS24;RPS23
cls1	Translation (GO:0006412)	TRUE	65/234	7.67634e-45	15.7562	1698.31	RPL4;RPL5;RPL30;RPL3;RPL32;RPL31;RPL34;RPLP0;MRPL38;RPL8;RPL10A;RPL6;RPS15;EEF1B2;RPS4X;RPS14;RPL7A;RPS17;RPL18A;RPS19;RPS18;RACK1;RPL35;RPLP2;RPL37;RPS11;RPL39;RPS10;RPS13;EIF5A;RPS9;RPS8;RPS5;RPL22;RPS6;RPL13A;RPSA;MRPS6;EEF1A1;EEF1G;LARS2;RPL28;UBA52;RPL12;RPL11;RPS15A;RPL14;RPS3;RPL13;RPL15;RPS2;RPL18;RPS27A;RPL19;RPL41;RPL23A;RPS26;RPS25;RPS28;RPS29;RPL27A;RPS20;RPS21;RPS24;RPS23
cls1	Gene Expression (GO:0010467)	TRUE	61/296	8.57926e-34	10.5081	862.974	RPL4;RPL5;RPL30;RPL3;RPL32;RPL31;RPL34;RPLP0;RPL8;RPL10A;RPL6;RPS15;RPS4X;RPS14;RPL7A;RPS17;XPO1;RPL18A;RPS19;RPS18;RPL35;RPLP2;RPL37;RPS11;RPL39;RPS10;RPS13;RPS9;RPS8;RPS5;RPL22;RPS6;RPL13A;RPSA;MRPS6;EEF1A1;RPL28;RPL12;RPL11;HSPD1;RPS15A;RPL14;RPS3;RPL13;RPL15;RPS2;RPL18;RPS27A;RPL19;RPL41;RPL23A;RPS26;RPS25;TSPAN15;RPS28;RPS29;RPL27A;RPS20;RPS21;RPS24;RPS23
cls1	Ribosomal Small Subunit Biogenesis (GO:0042274)	TRUE	19/84	1.87263e-10	10.968	307.736	NOP56;RPS9;NPM1;RPS8;RPS5;RPS6;RPSA;RPS15;RPS4X;RPS14;RPS25;RPS17;RPS28;RPS15A;RPS19;RPS11;RPS13;RPS24;RPS23
cls1	Ribonucleoprotein Complex Biogenesis (GO:0022613)	FALSE	22/118	1.87263e-10	8.63521	242.2	NOP56;RPL5;RPS9;NPM1;RPS8;RPS5;RPS6;RPL11;RPS15;RPS4X;RPS14;RPS25;RPS17;RPS28;XPO1;RPS15A;RPS19;RPL14;RPS11;RPS13;RPS24;RPS23
cls1	Ribosome Biogenesis (GO:0042254)	FALSE	22/155	4.44616e-08	6.22103	139.628	NOP56;RPL5;RPS9;NPM1;RPS8;RPS5;RPS6;RPL11;RPS15;RPS4X;RPS14;RPS25;RPS17;RPS28;XPO1;RPS15A;RPS19;RPL14;RPS11;RPS13;RPS24;RPS23
cls1	Ribosome Assembly (GO:0042255)	FALSE	13/50	1.00799e-07	13.0511	280.706	RPL5;NPM1;RPS5;RPLP0;RPL11;RPSA;RPL23A;RPL6;RPS15;RPS14;RPS28;RPS19;C1QBP
cls1	protein-RNA Complex Assembly (GO:0022618)	FALSE	19/150	4.23326e-06	5.42364	95.8105	RPL5;PRMT5;HSP90AB1;SF3A2;SCAF11;RPS5;RPLP0;RPL11;RPSA;RPL23A;RPL6;RPS15;RPS14;RPS28;RPS19;EIF3L;SNRPG;SNRPE;SNRPF
cls1	Positive Regulation Of Telomerase RNA Localization To Cajal Body (GO:1904874)	FALSE	6/14	0.000162918	27.5321	383.24	CCT3;RUVBL2;TCP1;CCT7;CCT5;NOP10
cls1	Regulation Of Telomerase RNA Localization To Cajal Body (GO:1904872)	FALSE	6/17	0.000530431	20.0202	251.7	CCT3;RUVBL2;TCP1;CCT7;CCT5;NOP10
cls1	Ribosomal Small Subunit Assembly (GO:0000028)	FALSE	6/17	0.000530431	20.0202	251.7	RPS15;RPS14;RPS28;RPS19;RPS5;RPSA
cls1	'De Novo' AMP Biosynthetic Process (GO:0044208)	FALSE	4/6	0.000911371	73.1654	865.061	ATIC;GART;PAICS;PFAS
cls1	GMP Biosynthetic Process (GO:0006177)	FALSE	4/6	0.000911371	73.1654	865.061	ATIC;GART;PAICS;PFAS
cls1	Ribosomal Small Subunit Export From Nucleus (GO:0000056)	FALSE	4/6	0.000911371	73.1654	865.061	RPS15;NPM1;XPO1;RAN
cls1	ncRNA Processing (GO:0034470)	FALSE	12/100	0.00175101	5.04233	56.019	RPS15;NOP56;RPL5;RPS25;RPS17;RPS28;RPS19;RPS6;RPL11;RPL14;INTS7;RPS24
cls1	rRNA Processing (GO:0006364)	FALSE	12/101	0.00175273	4.98542	54.8769	RPS15;NOP56;RPL5;RPS14;RPS25;RPS17;RPS28;RPS19;RPS6;RPL11;RPL14;RPS24
cls1	IMP Biosynthetic Process (GO:0006188)	FALSE	4/7	0.00175273	48.7744	536.398	ATIC;GART;PAICS;PFAS
cls1	rRNA Metabolic Process (GO:0016072)	FALSE	11/91	0.0031043	5.07676	52.615	RPS15;NOP56;RPL5;RPS25;RPS17;RPS28;RPS19;RPS6;RPL11;RPL14;RPS24
cls1	AMP Biosynthetic Process (GO:0006167)	FALSE	4/8	0.0031043	36.5789	377.708	ATIC;GART;PAICS;PFAS
cls1	Positive Regulation Of Establishment Of Protein Localization To Telomere (GO:1904851)	FALSE	4/9	0.00522065	29.2617	285.578	CCT3;TCP1;CCT7;CCT5
cls1	Purine-Containing Compound Biosynthetic Process (GO:0072522)	FALSE	5/17	0.00555868	15.2637	147.329	SHMT1;PPAT;PAICS;PFAS;GART
cls1	Regulation Of Establishment Of Protein Localization To Telomere (GO:0070203)	FALSE	4/10	0.00720647	24.3835	226.036	CCT3;TCP1;CCT7;CCT5
cls1	Regulation Of Protein Localization To Cajal Body (GO:1904869)	FALSE	4/10	0.00720647	24.3835	226.036	CCT3;TCP1;CCT7;CCT5
cls1	Positive Regulation Of Protein Localization To Cajal Body (GO:1904871)	FALSE	4/10	0.00720647	24.3835	226.036	CCT3;TCP1;CCT7;CCT5
cls1	Purine Ribonucleotide Biosynthetic Process (GO:0009152)	FALSE	8/55	0.00747884	6.25951	57.5576	NPPC;ATIC;PANK1;IMPDH2;PFAS;GART;PAICS;PAPSS2
cls1	Positive Regulation Of Protein Localization To Chromosome, Telomeric Region (GO:1904816)	FALSE	4/11	0.00993803	20.899	184.737	CCT3;TCP1;CCT7;CCT5
cls1	Purine Ribonucleoside Monophosphate Biosynthetic Process (GO:0009168)	FALSE	4/11	0.00993803	20.899	184.737	ATIC;GART;PAICS;PFAS
cls1	Positive Regulation Of Telomere Maintenance Via Telomerase (GO:0032212)	FALSE	6/32	0.0119576	8.46357	72.9609	CCT3;CCT2;TCP1;CCT7;HNRNPA1;CCT5
cls1	Ribosomal Large Subunit Assembly (GO:0000027)	FALSE	5/22	0.0157088	10.7716	89.5649	RPL5;RPL11;RPLP0;RPL23A;RPL6
cls1	Positive Regulation Of Telomere Maintenance Via Telomere Lengthening (GO:1904358)	FALSE	6/35	0.0184431	7.58686	61.4973	CCT3;CCT2;TCP1;CCT7;HNRNPA1;CCT5
cls1	U2-type Prespliceosome Assembly (GO:1903241)	FALSE	5/23	0.0184431	10.1726	82.3164	SF3A1;SF3A2;SNRPG;SNRPE;SNRPF
cls1	Positive Regulation Of DNA Biosynthetic Process (GO:2000573)	FALSE	8/65	0.019484	5.15869	41.3066	CCT3;CCT2;HSP90AB1;TCP1;PDGFB;CCT7;HNRNPA1;CCT5
cls1	Ribosomal Large Subunit Export From Nucleus (GO:0000055)	FALSE	3/6	0.0199118	36.5122	289.48	NPM1;XPO1;RAN
cls1	Peptidyl-Arginine Modification (GO:0018195)	FALSE	3/6	0.0199118	36.5122	289.48	PRMT5;PRMT1;PARK7
cls1	Ribosomal Large Subunit Biogenesis (GO:0042273)	FALSE	7/54	0.0305352	5.46672	40.8547	RPL5;NPM1;RPLP0;RPL11;RPL14;RPL23A;RPL6
cls1	7-Methylguanosine Cap Hypermethylation (GO:0036261)	FALSE	3/7	0.0315248	27.3827	202.326	SNRPG;SNRPE;SNRPF
cls1	RNA Capping (GO:0036260)	FALSE	3/7	0.0315248	27.3827	202.326	SNRPG;SNRPE;SNRPF
cls1	Positive Regulation Of Protein Localization To Nucleus (GO:1900182)	FALSE	8/72	0.0333552	4.5928	33.5598	CCT3;CCT2;TRIM28;TCP1;PARK7;CCT7;CCT5;RAN
cls1	DNA Metabolic Process (GO:0006259)	FALSE	18/288	0.0396657	2.47027	17.5614	ZRANB3;XRCC6;NPM1;DUT;SET;NSMCE3;NAP1L1;PARK7;TRIM28;APEX1;RUVBL2;POLD1;POLD2;RPS3;FSCN1;DCTPP1;RAN;MCM2
cls1	GMP Metabolic Process (GO:0046037)	FALSE	3/8	0.0438191	21.9051	151.997	GART;PAICS;PFAS
cls1	Modification-Dependent Macromolecule Catabolic Process (GO:0043632)	FALSE	3/8	0.0438191	21.9051	151.997	TUT4;RPS27A;UBA52
cls1	Negative Regulation Of Oxidative Stress-Induced Neuron Death (GO:1903204)	FALSE	3/8	0.0438191	21.9051	151.997	RACK1;PARK7;HIF1A
cls2	Protein Localization To Membrane (GO:0072657)	TRUE	12/192	0.00792289	4.97354	55.4941	ANO1;RAMP2;PTCH1;RAB12;TSPAN5;FLNA;TNIK;ATP1B1;EZR;AGRN;SPTBN1;S100A10
cls2	Positive Regulation Of Integrin-Mediated Signaling Pathway (GO:2001046)	TRUE	4/12	0.00792289	36.5148	404.051	LAMB2;FLNA;LAMC1;NID1
cls2	Protein Localization To Plasma Membrane (GO:0072659)	FALSE	10/137	0.00792289	5.84556	63.3441	RAMP2;PTCH1;RAB12;TSPAN5;FLNA;TNIK;ATP1B1;EZR;SPTBN1;S100A10
cls2	Regulation Of Potassium Ion Transmembrane Transporter Activity (GO:1901016)	TRUE	5/26	0.00792289	17.4411	185.4	ITGB1;CAB39;FHL1;NEDD4L;ATP1B1
cls2	Regulation Of Basement Membrane Organization (GO:0110011)	TRUE	3/5	0.00792289	109.173	1157.22	LAMB2;LAMC1;NID1
cls2	Protein Localization To Cell Periphery (GO:1990778)	TRUE	10/142	0.00792289	5.6227	59.182	RAMP2;PTCH1;RAB12;TSPAN5;FLNA;TNIK;ATP1B1;EZR;SPTBN1;S100A10
cls2	Extracellular Matrix Organization (GO:0030198)	FALSE	11/176	0.00821811	4.95843	51.2436	APP;CCDC80;COL4A2;COL4A1;COL4A5;QSOX1;LAMC1;NID1;ADAMTS9;ADAMTS10;THSD4
cls2	Central Nervous System Development (GO:0007417)	FALSE	14/283	0.00821811	3.89474	39.5659	APP;SLC23A2;ARNT2;PTCH1;APLP2;STAT3;ATN1;PKD1;DCLK1;RTN4;CDH2;COL4A1;SPTBN1;ADGRL3
cls2	Negative Regulation Of Endoplasmic Reticulum Stress-Induced Intrinsic Apoptotic Signaling Pathway (GO:1902236)	FALSE	4/15	0.00821811	26.5522	267.739	XBP1;SYVN1;TMBIM6;HERPUD1
cls2	Positive Regulation Of Pinocytosis (GO:0048549)	FALSE	3/6	0.00873743	72.7786	721.735	CDC42;AXL;APLP2
cls2	Cellular Component Assembly (GO:0022607)	FALSE	13/260	0.009708	3.92801	37.8343	LAMC1;RTN4;THSD4;TAPBP;VMP1;PTPRD;CDC42;CALD1;MICAL1;QSOX1;EZR;SPTBN1;PICALM
cls2	Positive Regulation Of Leukocyte Adhesion To Vascular Endothelial Cell (GO:1904996)	FALSE	4/17	0.009708	22.465	214.521	NFAT5;ETS1;RELA;CHST2
cls2	Positive Regulation Of Potassium Ion Transmembrane Transport (GO:1901381)	FALSE	4/17	0.009708	22.465	214.521	NOS1AP;FLNA;ANO6;ATP1B1
cls2	Regulation Of Potassium Ion Transmembrane Transport (GO:1901379)	FALSE	5/33	0.0102036	13.0762	123.247	CAB39;FHL1;NOS1AP;NEDD4L;FLNA
cls2	Regulation Of Cell Migration (GO:0030334)	FALSE	17/434	0.0125714	3.06295	27.9147	SPAG9;ITGB1;XBP1;IGFBP5;APLP2;STAT3;TPM1;SULF1;ACTG1;CDC42;TMSB4X;LMNA;DAG1;FLNA;SLIT2;OGT;VCL
cls2	Regulation Of Integrin-Mediated Signaling Pathway (GO:2001044)	FALSE	4/19	0.0125714	19.4677	176.826	LAMB2;FLNA;LAMC1;NID1
cls2	Extracellular Structure Organization (GO:0043062)	FALSE	8/109	0.0134333	5.84382	52.3378	APP;CCDC80;COL4A2;COL4A1;COL4A5;ADAMTS9;ADAMTS10;THSD4
cls2	External Encapsulating Structure Organization (GO:0045229)	FALSE	8/110	0.0135223	5.78623	51.4532	APP;CCDC80;COL4A2;COL4A1;COL4A5;ADAMTS9;ADAMTS10;THSD4
cls2	Neuron Projection Morphogenesis (GO:0048812)	FALSE	9/146	0.017441	4.85611	41.6628	CDC42;APP;TRIO;ALCAM;APLP2;SDC2;TNIK;DCLK1;DNM2
cls2	Negative Regulation Of Protein Localization To Cell Surface (GO:2000009)	FALSE	3/9	0.017441	36.3838	309.71	NEDD4L;TAX1BP3;PICALM
cls2	Establishment Or Maintenance Of Epithelial Cell Apical/Basal Polarity (GO:0045197)	FALSE	5/40	0.017441	10.4572	88.7162	CDC42;PDCD6IP;WDR1;MSN;EZR
cls2	Regulation Of Extracellular Matrix Organization (GO:1903053)	FALSE	4/23	0.0193515	15.3661	127.538	DDR1;LAMB2;LAMC1;NID1
cls2	Monoatomic Cation Transport (GO:0006812)	FALSE	5/42	0.0193515	9.89099	81.5929	ANO1;ATP10D;ANO6;ATP1B1;SLC39A1
cls2	Basement Membrane Organization (GO:0071711)	FALSE	3/10	0.0193515	31.1845	254.647	RAMP2;COL4A1;NID1
cls2	Establishment Of Epithelial Cell Apical/Basal Polarity (GO:0045198)	FALSE	3/10	0.0193515	31.1845	254.647	CDC42;MSN;EZR
cls2	Regulation Of Endoplasmic Reticulum Stress-Induced Intrinsic Apoptotic Signaling Pathway (GO:1902235)	FALSE	4/24	0.0193515	14.597	118.651	XBP1;SYVN1;TMBIM6;HERPUD1
cls2	Iron Ion Transport (GO:0006826)	FALSE	4/24	0.0193515	14.597	118.651	TTYH1;CLTC;ARHGAP1;DNM2
cls2	Positive Regulation Of Signal Transduction (GO:0009967)	FALSE	12/266	0.0204001	3.51121	28.2277	SKI;XBP1;ZRANB1;HOMER1;AXL;LAMB2;STAT3;TSPAN5;FLNA;LAMC1;SULF1;NID1
cls2	Negative Regulation Of Response To Endoplasmic Reticulum Stress (GO:1903573)	FALSE	4/25	0.021219	13.9012	110.721	XBP1;SYVN1;TMBIM6;HERPUD1
cls2	Regulation Of Anatomical Structure Morphogenesis (GO:0022603)	FALSE	8/127	0.0217426	4.95533	39.1797	ZRANB1;SPARC;CDH2;SDC2;DAG1;NEDD4L;TNIK;ETS1
cls2	Cell-Cell Junction Assembly (GO:0007043)	FALSE	6/71	0.0242977	6.77187	52.5679	RAMP2;WDR1;CDH2;TLN1;VCL;ACTG1
cls2	Negative Regulation Of Cell Motility (GO:2000146)	FALSE	8/133	0.0277737	4.71603	35.8288	IGFBP5;TPM1;DAG1;SPINT2;SLIT2;SULF1;OGT;VCL
cls2	Regulation Of Angiogenesis (GO:0045765)	FALSE	10/205	0.029556	3.7939	28.4704	ITGB1;XBP1;RAMP2;SPARC;COL4A2;STIM1;TNFSF12;ATP2B4;SULF1;ETS1
cls2	Maintenance Of Blood-Brain Barrier (GO:0035633)	FALSE	4/29	0.0314761	11.6747	86.1347	ITGB1;LAMC1;VCL;ACTG1
cls2	Receptor Internalization (GO:0031623)	FALSE	5/51	0.0314761	7.95216	58.3186	ITGB1;RAMP2;CLTC;DNM2;PICALM
cls2	Heparan Sulfate Proteoglycan Metabolic Process (GO:0030201)	FALSE	3/13	0.0314761	21.8258	159.935	SULF1;HS3ST1;HS6ST2
cls2	Actomyosin Structure Organization (GO:0031032)	FALSE	6/77	0.0314761	6.19771	45.41	ITGB1;WDR1;EPB41L2;TPM1;CDC42BPA;MYH10
cls2	Actin Cytoskeleton Reorganization (GO:0031532)	FALSE	5/53	0.0333172	7.62004	54.5269	FLNA;PARVA;TNIK;EZR;CDC42BPA
cls2	Regulation Of Protein Localization To Plasma Membrane (GO:1903076)	FALSE	6/80	0.0333172	5.94554	42.3562	ITGB1;CLTC;TMBIM1;ATP2B4;SPTBN1;PICALM
cls2	Regulation Of Dendrite Morphogenesis (GO:0048814)	FALSE	4/31	0.0333172	10.8088	76.9385	PTPRD;SDC2;NEDD4L;TNIK
cls2	Receptor Signaling Pathway Via STAT (GO:0097696)	FALSE	4/31	0.0333172	10.8088	76.9385	GHR;CLCF1;STAT3;PKD1
cls2	Establishment Of Apical/Basal Cell Polarity (GO:0035089)	FALSE	3/14	0.0333172	19.8407	140.805	CDC42;MSN;EZR
cls2	Negative Regulation Of Smooth Muscle Cell Migration (GO:0014912)	FALSE	3/14	0.0333172	19.8407	140.805	IGFBP5;TPM1;SLIT2
cls2	Polarized Epithelial Cell Differentiation (GO:0030859)	FALSE	3/14	0.0333172	19.8407	140.805	CDC42;MSN;EZR
cls2	Regulation Of Focal Adhesion Assembly (GO:0051893)	FALSE	5/54	0.0334723	7.46415	52.7691	PEAK1;TLN1;VCL;ACTG1;S100A10
cls2	Cellular Response To Organic Substance (GO:0071310)	FALSE	6/82	0.0353254	5.78849	40.4836	GHR;NFAT5;RAMP2;IGFBP5;STAT3;SLIT2
cls2	Positive Regulation Of Muscle Cell Differentiation (GO:0051149)	FALSE	3/15	0.0365311	18.1863	125.191	LAMB2;LAMC1;NID1
cls2	Positive Regulation Of Potassium Ion Transport (GO:0043268)	FALSE	3/15	0.0365311	18.1863	125.191	FHL1;NOS1AP;FLNA
cls2	Regulation Of Lamellipodium Assembly (GO:0010591)	FALSE	4/33	0.0365311	10.0623	69.1973	CDC42;ARPC2;PLCE1;SLIT2
cls2	Inositol Lipid-Mediated Signaling (GO:0048017)	FALSE	4/33	0.0365311	10.0623	69.1973	INPP5A;PLCE1;EZR;OGT
cls2	Regulation Of Small GTPase Mediated Signal Transduction (GO:0051056)	FALSE	7/118	0.0416674	4.63289	31.1035	AKAP13;TRIO;ARHGAP1;PLCE1;SLIT2;CGNL1;ARHGAP23
cls2	Endocytosis (GO:0006897)	FALSE	9/189	0.0416674	3.68792	24.7316	ITGB1;CDC42;APP;AP3M1;AXL;CLTC;PDLIM7;PICALM;DNM2
cls2	Chordate Embryonic Development (GO:0043009)	FALSE	5/59	0.0423634	6.77131	45.1363	ARNT2;ALDH1A2;PTCH1;SULF1;PKD1
cls2	Platelet Aggregation (GO:0070527)	FALSE	4/35	0.0423634	9.41219	62.6079	FLNA;TLN1;VCL;ACTG1
cls2	Receptor Signaling Pathway Via JAK-STAT (GO:0007259)	FALSE	4/36	0.0459955	9.11759	59.6721	GHR;CLCF1;STAT3;PKD1
cls2	Regulation Of Protein Catabolic Process (GO:0042176)	FALSE	7/122	0.0459955	4.47084	29.1514	RHBDF1;TNFSF12;MSN;FLNA;EZR;PKD1;OAZ2
cls2	Negative Regulation Of Intrinsic Apoptotic Signaling Pathway (GO:2001243)	FALSE	5/61	0.0459955	6.52881	42.5382	XBP1;SYVN1;TMBIM6;PTTG1IP;HERPUD1
cls2	Phosphatidylinositol-Mediated Signaling (GO:0048015)	FALSE	5/62	0.0486257	6.41394	41.3216	INPP5A;STAT3;PLCE1;EZR;OGT
cls3	Positive Regulation Of Cell Differentiation (GO:0045597)	TRUE	10/283	0.00151781	7.90001	104.959	BMP4;IL6;BMP2;RARRES2;TGFB1I1;LAMB1;APOB;ACTB;FERMT2;LOXL2
cls3	Positive Regulation Of Epithelial To Mesenchymal Transition (GO:0010718)	FALSE	5/47	0.00151781	24.6243	306.983	BMP2;IL6;TGFB1I1;FERMT2;LOXL2
cls3	Transmembrane Receptor Protein Serine/Threonine Kinase Signaling Pathway (GO:0007178)	TRUE	7/130	0.00151781	11.973	147.905	BMP4;BMP3;BMP2;COL3A1;HPGD;TGFB1I1;FERMT2
cls3	Cell Surface Receptor Signaling Pathway Involved In Cell-Cell Signaling (GO:1905114)	TRUE	4/27	0.0025291	35.636	410.878	BMP4;BMP2;CPE;FERMT2
cls3	Positive Regulation Of Protein Binding (GO:0032092)	TRUE	5/59	0.0025291	19.1406	216.897	BMP4;BMP2;AMFR;CAV1;B2M
cls3	Negative Regulation Of Developmental Process (GO:0051093)	TRUE	6/109	0.00333994	12.1386	131.963	BMP4;CST3;KLF7;BMP2;HEY2;LOXL2
cls3	Positive Regulation Of Multicellular Organismal Process (GO:0051240)	FALSE	10/387	0.0039682	5.69038	60.0041	BMP4;SYDE1;PRKAB2;IL6;BMP2;CAV1;TGFB1I1;ACTB;FERMT2;LOXL2
cls3	Regulation Of Epithelial To Mesenchymal Transition (GO:0010717)	FALSE	5/83	0.00689293	13.2352	127.98	BMP2;IL6;TGFB1I1;FERMT2;LOXL2
cls3	Cell Surface Receptor Signaling Pathway Involved In Heart Development (GO:0061311)	FALSE	3/16	0.00689293	46.8273	450.236	BMP4;BMP2;HEY2
cls3	Positive Regulation Of Cell Migration (GO:0030335)	FALSE	8/272	0.00689293	6.39785	61.0633	SYDE1;BMP2;GRN;PDGFD;CAV1;LAMB1;FERMT2;MAP4K4
cls3	Positive Regulation Of Cartilage Development (GO:0061036)	FALSE	3/17	0.00689293	43.4803	409.773	BMP4;BMP2;LOXL2
cls3	Muscle Tissue Morphogenesis (GO:0060415)	FALSE	3/17	0.00689293	43.4803	409.773	BMP4;BMP2;HEY2
cls3	Negative Regulation Of Cell Differentiation (GO:0045596)	FALSE	7/207	0.00689293	7.33473	68.5883	BMP4;IL6;BMP2;CAV1;CRIM1;ACTB;FERMT2
cls3	Insulin Receptor Signaling Pathway (GO:0008286)	FALSE	4/47	0.00689293	19.042	176.871	GRB14;IRS1;CAV2;RARRES2
cls3	Positive Regulation Of Binding (GO:0051099)	FALSE	5/91	0.00689293	11.9992	110.758	BMP4;BMP2;AMFR;CAV1;B2M
cls3	Cardiac Epithelial To Mesenchymal Transition (GO:0060317)	FALSE	3/19	0.00753048	38.0415	345.321	BMP4;BMP2;HEY2
cls3	Positive Regulation Of Cell Motility (GO:2000147)	FALSE	7/221	0.00810074	6.85002	61.2658	BMP2;GRN;PDGFD;CAV1;LAMB1;FERMT2;MAP4K4
cls3	Cellular Response To Insulin Stimulus (GO:0032869)	FALSE	5/99	0.00855743	10.9735	96.9168	GRB14;GOT1;IRS1;CAV2;RARRES2
cls3	Positive Regulation Of Cell Population Proliferation (GO:0008284)	FALSE	10/483	0.00920906	4.51316	39.2845	BMP4;IL6;BMP2;GRN;TSC22D1;IRS1;PDGFD;LAMB1;ACTB;LGMN
cls3	Supramolecular Fiber Organization (GO:0097435)	FALSE	8/316	0.0102849	5.47158	46.5733	CST3;MYO1E;COL3A1;COLGALT2;GSN;SHROOM3;B2M;LOXL2
cls3	Positive Regulation Of Cellular Process (GO:0048522)	FALSE	11/594	0.0102849	4.04948	34.3957	BMP4;IL6;BMP2;GRN;TSC22D1;IRS1;PDGFD;CAV1;LAMB1;ACTB;LGMN
cls3	Negative Regulation Of Transmembrane Receptor Protein Serine/Threonine Kinase Signaling Pathway (GO:0090101)	FALSE	5/111	0.0119615	9.72533	80.6844	BMP2;CAV1;TGFB1I1;CRIM1;CHRDL1
cls3	Regulation Of Protein Binding (GO:0043393)	FALSE	5/118	0.0151907	9.11965	73.0746	BMP4;BMP2;AMFR;CAV1;B2M
cls3	Artery Morphogenesis (GO:0048844)	FALSE	3/30	0.0202034	22.5306	173.151	BMP4;HPGD;HEY2
cls3	Negative Regulation Of Fat Cell Differentiation (GO:0045599)	FALSE	3/32	0.0229522	20.9747	157.147	BMP2;IL6;FERMT2
cls3	Regulation Of Fat Cell Differentiation (GO:0045598)	FALSE	4/75	0.0229522	11.5162	86.1128	BMP2;IL6;RARRES2;FERMT2
cls3	Regulation Of MAPK Cascade (GO:0043408)	FALSE	6/204	0.0231833	6.28421	46.6903	BMP4;IL6;BMP2;CAV2;CAV1;MAP4K4
cls3	Regulation Of Osteoblast Differentiation (GO:0045667)	FALSE	4/85	0.0341632	10.0893	70.6829	BMP4;IL6;CRIM1;FERMT2
cls3	Odontogenesis (GO:0042476)	FALSE	3/39	0.0364178	16.8903	116.656	BMP4;BMP2;LAMB1
cls3	Aortic Valve Development (GO:0003176)	FALSE	3/40	0.0364853	16.433	112.277	BMP4;BMP2;HEY2
cls3	Response To Corticosteroid (GO:0031960)	FALSE	2/10	0.0364853	50.2298	341.884	IL6;GOT1
cls3	Receptor-Mediated Endocytosis Of Virus By Host Cell (GO:0019065)	FALSE	2/10	0.0364853	50.2298	341.884	CAV2;CAV1
cls3	Regulation Of Epithelial Cell Proliferation (GO:0050678)	FALSE	4/91	0.0366536	9.39069	63.3981	BMP4;GRN;LAMB1;B2M
cls3	Cardiac Ventricle Morphogenesis (GO:0003208)	FALSE	3/42	0.0366536	15.5887	104.282	BMP4;HEY2;CPE
cls3	Collagen Fibril Organization (GO:0030199)	FALSE	3/42	0.0366536	15.5887	104.282	COLGALT2;COL3A1;LOXL2
cls3	Regulation Of Endothelial Cell Proliferation (GO:0001936)	FALSE	4/93	0.0366536	9.17873	61.2262	BMP4;BMP2;CAV2;CAV1
cls3	Smooth Muscle Cell Differentiation (GO:0051145)	FALSE	2/11	0.0366536	44.6465	295.07	BMP4;HEY2
cls3	Regulation Of Astrocyte Differentiation (GO:0048710)	FALSE	2/11	0.0366536	44.6465	295.07	BMP2;IL6
cls3	Positive Regulation Of Transmembrane Receptor Protein Serine/Threonine Kinase Signaling Pathway (GO:0090100)	FALSE	4/95	0.0366536	8.9761	59.167	BMP4;BMP3;BMP2;TGFB1I1
cls3	Positive Regulation Of Chemotaxis (GO:0050921)	FALSE	3/44	0.0366536	14.8268	97.1742	IL6;RARRES2;LGMN
cls3	Positive Regulation Of Osteoblast Differentiation (GO:0045669)	FALSE	3/44	0.0366536	14.8268	97.1742	BMP4;IL6;FERMT2
cls3	Regulation Of Cell Migration (GO:0030334)	FALSE	8/434	0.0402984	3.93215	25.3037	CAMK2B;BMP2;GRN;PDGFD;CAV1;LAMB1;FERMT2;MAP4K4
cls3	Regulation Of Cell Population Proliferation (GO:0042127)	FALSE	11/766	0.0411251	3.0991	19.8071	KANK2;BMP4;IL6;BMP2;TSC22D1;IRS1;PDGFD;TGFB1I1;ACTB;RERG;LGMN
cls3	Epithelial To Mesenchymal Transition (GO:0001837)	FALSE	3/47	0.041361	13.8138	87.8905	BMP2;HEY2;LOXL2
cls3	Positive Regulation Of Pathway-Restricted SMAD Protein Phosphorylation (GO:0010862)	FALSE	3/49	0.0456174	13.2118	82.4697	BMP4;BMP3;BMP2
cls3	SMAD Protein Signal Transduction (GO:0060395)	FALSE	3/51	0.048544	12.6601	77.5669	BMP4;BMP3;BMP2
cls3	Regulation Of Extracellular Matrix Disassembly (GO:0010715)	FALSE	2/14	0.048544	33.4798	204.742	CST3;IL6
cls3	Regulation Of Microglial Cell Activation (GO:1903978)	FALSE	2/14	0.048544	33.4798	204.742	GRN;IL6
cls3	Sprouting Angiogenesis (GO:0002040)	FALSE	3/52	0.0487587	12.4011	75.2884	BMP4;CCBE1;LOXL2
cls3	Positive Regulation Of Signal Transduction (GO:0009967)	FALSE	6/266	0.0487587	4.77061	28.9583	CCBE1;IL6;BMP2;IRS1;CAV2;LAMB1
cls4	Response To Unfolded Protein (GO:0006986)	TRUE	5/44	0.00133797	30.3297	407.229	HSPA8;HSP90AA1;HSPH1;HSPA1L;HSPA1A
cls4	Chaperone Cofactor-Dependent Protein Refolding (GO:0051085)	TRUE	4/27	0.0026961	40.6916	489.639	HSPA8;HSPA1L;HSPA1B;HSPA1A
cls4	'De Novo' Post-Translational Protein Folding (GO:0051084)	FALSE	4/32	0.00362087	33.4168	378.698	HSPA8;HSPA1L;HSPA1B;HSPA1A
cls4	Positive Regulation Of Phosphorylation (GO:0042327)	TRUE	7/231	0.0175114	7.50267	71.0409	NELL1;HSP90AA1;CCND2;TYRO3;ITGA6;GAS6;VEGFA
cls4	Artery Development (GO:0060840)	FALSE	3/23	0.0175543	34.6936	307.513	NELL1;VEGFA;STRA6
cls4	Cellular Response To Steroid Hormone Stimulus (GO:0071383)	TRUE	3/25	0.0175543	31.5365	271.489	HSPA8;HSPA1B;HSPA1A
cls4	Regulation Of Retinal Ganglion Cell Axon Guidance (GO:0090259)	FALSE	2/5	0.0175543	152.552	1303.88	NELL1;VEGFA
cls4	Cellular Heat Acclimation (GO:0070370)	FALSE	2/5	0.0175543	152.552	1303.88	HSPA1B;HSPA1A
cls4	Heat Acclimation (GO:0010286)	FALSE	2/5	0.0175543	152.552	1303.88	HSPA1B;HSPA1A
cls4	Respiratory Tube Development (GO:0030323)	FALSE	3/27	0.0175543	28.9055	242.078	PDPN;STRA6;VEGFA
cls4	Regulation Of Protein Modification By Small Protein Conjugation Or Removal (GO:1903320)	TRUE	3/29	0.0175543	26.6793	217.669	HSP90AA1;HSPA1B;HSPA1A
cls4	Response To Steroid Hormone (GO:0048545)	FALSE	3/29	0.0175543	26.6793	217.669	HSPA8;HSPA1B;HSPA1A
cls4	Positive Regulation Of Microtubule Polymerization (GO:0031116)	FALSE	3/29	0.0175543	26.6793	217.669	MAPRE1;HSPA1B;HSPA1A
cls4	Regulation Of Nucleotide-Binding Oligomerization Domain Containing 2 Signaling Pathway (GO:0070432)	FALSE	2/6	0.0175543	114.408	931.802	HSPA1B;HSPA1A
cls4	Regulation Of Axon Guidance (GO:1902667)	FALSE	2/6	0.0175543	114.408	931.802	NELL1;VEGFA
cls4	Artery Morphogenesis (GO:0048844)	FALSE	3/30	0.0175937	25.6899	206.972	NELL1;STRA6;VEGFA
cls4	Respiratory System Development (GO:0060541)	FALSE	3/32	0.0175937	23.9158	188.044	PDPN;STRA6;VEGFA
cls4	Purine Ribonucleoside Triphosphate Metabolic Process (GO:0009205)	FALSE	3/32	0.0175937	23.9158	188.044	HSPA8;HSPA1B;HSPA1A
cls4	Coronary Vasculature Morphogenesis (GO:0060977)	FALSE	2/7	0.0175937	91.5218	714.875	NELL1;VEGFA
cls4	Positive Regulation Of Microtubule Nucleation (GO:0090063)	FALSE	2/7	0.0175937	91.5218	714.875	HSPA1B;HSPA1A
cls4	Lung Development (GO:0030324)	FALSE	3/33	0.0175937	23.1174	179.638	PDPN;STRA6;VEGFA
cls4	Negative Regulation Of Cellular Component Organization (GO:0051129)	FALSE	4/79	0.0175937	12.4461	96.5733	HSPA8;HSPA1B;VEGFA;HSPA1A
cls4	ATP Metabolic Process (GO:0046034)	FALSE	3/34	0.0181906	22.3706	171.84	HSPA8;HSPA1B;HSPA1A
cls4	Commissural Neuron Axon Guidance (GO:0071679)	FALSE	2/8	0.0187954	76.2644	573.98	NELL1;VEGFA
cls4	Endothelial Cell Chemotaxis (GO:0035767)	FALSE	2/8	0.0187954	76.2644	573.98	NELL1;VEGFA
cls4	Positive Regulation Of Tumor Necrosis Factor-Mediated Signaling Pathway (GO:1903265)	FALSE	2/8	0.0187954	76.2644	573.98	HSPA1B;HSPA1A
cls4	Cellular Response To Heat (GO:0034605)	FALSE	3/40	0.0250963	18.7373	134.896	HSP90AA1;HSPA1B;HSPA1A
cls4	Negative Regulation Of Inclusion Body Assembly (GO:0090084)	FALSE	2/10	0.0260281	57.1925	403.638	HSPA1B;HSPA1A
cls4	Regulation Of Inclusion Body Assembly (GO:0090083)	FALSE	2/10	0.0260281	57.1925	403.638	HSPA1B;HSPA1A
cls4	Regulation Of Microtubule Nucleation (GO:0010968)	FALSE	2/10	0.0260281	57.1925	403.638	HSPA1B;HSPA1A
cls4	mRNA Catabolic Process (GO:0006402)	FALSE	3/43	0.0270411	17.3294	121.072	AGO3;HSPA1B;HSPA1A
cls4	Positive Regulation Of Cytokine-Mediated Signaling Pathway (GO:0001961)	FALSE	3/44	0.0280229	16.9058	116.974	GAS6;HSPA1B;HSPA1A
cls4	Eye Photoreceptor Cell Differentiation (GO:0001754)	FALSE	2/12	0.0340049	45.7494	305.621	NKD1;VEGFA
cls4	Regulation Of Tumor Necrosis Factor-Mediated Signaling Pathway (GO:0010803)	FALSE	3/48	0.0340049	15.4	102.642	GAS6;HSPA1B;HSPA1A
cls4	Branching Involved In Blood Vessel Morphogenesis (GO:0001569)	FALSE	2/13	0.038336	41.5883	270.996	NELL1;VEGFA
cls4	Regulation Of Protein Ubiquitination (GO:0031396)	FALSE	4/113	0.0410753	8.54916	54.8753	HSP90AA1;UBB;HSPA1B;HSPA1A
cls4	Blood Vessel Morphogenesis (GO:0048514)	FALSE	3/53	0.0410753	13.8565	88.3723	NELL1;STRA6;VEGFA
cls4	Vascular Endothelial Growth Factor Signaling Pathway (GO:0038084)	FALSE	2/14	0.0410753	38.1207	242.635	NELL1;VEGFA
