# Supplementary material for: Transcriptomic signatures of WNT-driven pathways and granulosa cell-oocyte interactions during primordial follicle activation
Source: PLoS One. 2024 Oct 23;19(10):e0311978. doi: 10.1371/journal.pone.0311978 (PMC11498688; doi:10.1371/journal.pone.0311978)
Supplement: S6 Table — (XLSX) [file pone.0311978.s014.xlsx]

## Sheet: Table S6
S6 Table. List of DEGs identified with Seurat from oocyte subpopulation dataset.
Gene	avg_log2FC	pct.1	pct.2	FDR	cluster	cluster_name
Ppia	0.408719	1	1	1.46465e-05	0	O1: Dormant
Gstk1	0.891854	1	1	2.10323e-05	0	O1: Dormant
Cacybp	0.543194	1	1	4.69312e-05	0	O1: Dormant
Rims1	0.785485	1	1	8.17705e-05	0	O1: Dormant
Marchf8	0.421474	1	1	0.000103062	0	O1: Dormant
Gm10123	0.359309	1	1	0.000149665	0	O1: Dormant
Rpl27a	0.489524	1	1	0.000216537	0	O1: Dormant
Gm6063	0.413611	1	1	0.000263781	0	O1: Dormant
Ndufc2	0.47583	1	1	0.00043602	0	O1: Dormant
Gm13493	0.422234	1	1	0.00048707	0	O1: Dormant
mt-Nd4l	0.718595	1	1	0.000500713	0	O1: Dormant
mt-Nd6	0.565617	1	1	0.000715639	0	O1: Dormant
Degs1	0.345348	1	1	0.00073546	0	O1: Dormant
Cep128	0.561502	1	1	0.000866061	0	O1: Dormant
Gm10222	0.709757	1	1	0.000939539	0	O1: Dormant
Mbl2	0.800595	1	1	0.0012308	0	O1: Dormant
Rplp1	0.398051	1	1	0.0012308	0	O1: Dormant
Tex15	0.347043	1	1	0.00126434	0	O1: Dormant
Tmed7	0.38161	1	1	0.00129876	0	O1: Dormant
Micu3	0.498104	1	1	0.00137035	0	O1: Dormant
Laptm4a	0.271183	1	1	0.00137035	0	O1: Dormant
mt-Atp8	0.702823	1	1	0.00174271	0	O1: Dormant
Cox6a1	0.330547	1	1	0.00188735	0	O1: Dormant
Gm31579	0.933609	1	1	0.00233226	0	O1: Dormant
Gm47640	0.750445	0.981	1	0.00239455	0	O1: Dormant
Abcb1a	0.889409	0.981	0.896	0.00257863	0	O1: Dormant
Gas5	0.613524	1	1	0.00266024	0	O1: Dormant
mt-Nd2	0.59065	1	1	0.00327989	0	O1: Dormant
Ankrd36	0.637896	1	1	0.00403825	0	O1: Dormant
Celf2	0.290112	1	1	0.00471569	0	O1: Dormant
Mrfap1	0.32396	1	1	0.00496502	0	O1: Dormant
Pnrc1	0.295513	1	1	0.00522707	0	O1: Dormant
Dnah12	0.941374	0.981	0.896	0.00591465	0	O1: Dormant
Cct2	0.258374	1	1	0.00641549	0	O1: Dormant
Ttn	0.799469	1	1	0.00675116	0	O1: Dormant
Nr1d2	0.500285	1	1	0.00675116	0	O1: Dormant
Gm13938	0.990827	1	1	0.00827169	0	O1: Dormant
Rps23	0.285918	1	1	0.0114724	0	O1: Dormant
Lrba	0.281659	1	1	0.0123655	0	O1: Dormant
Trpa1	1.43797	0.642	0.247	0.0134659	0	O1: Dormant
Hnrnpa1	0.362562	1	1	0.0136612	0	O1: Dormant
Gabra3	0.610245	1	1	0.014005	0	O1: Dormant
Rps25	0.300879	1	1	0.014718	0	O1: Dormant
Hes1	1.62139	0.962	0.766	0.0158799	0	O1: Dormant
Dcaf6	0.358015	1	1	0.017073	0	O1: Dormant
Eif1	0.253113	1	1	0.0188407	0	O1: Dormant
Slc24a5	0.388862	1	1	0.0193094	0	O1: Dormant
Gm7536	0.46583	1	1	0.0202809	0	O1: Dormant
Gm17494	0.256009	1	1	0.0202809	0	O1: Dormant
Gm9844	0.441651	1	1	0.0246593	0	O1: Dormant
Slc17a3	1.04908	0.887	0.727	0.0248497	0	O1: Dormant
Pm20d1	0.89152	0.736	0.364	0.0271655	0	O1: Dormant
Rps16	0.283306	1	1	0.0329754	0	O1: Dormant
Cbx1	0.28276	1	1	0.0329754	0	O1: Dormant
Bbs7	0.891892	1	1	0.033779	0	O1: Dormant
Gm8451	0.435399	1	1	0.035443	0	O1: Dormant
Gm9531	0.33695	1	1	0.0363044	0	O1: Dormant
Rpl10l	0.58968	1	1	0.0419111	0	O1: Dormant
Chordc1	0.426859	1	1	0.0419111	0	O1: Dormant
Gm10073	0.416483	1	1	0.0419111	0	O1: Dormant
Hnrnpu	0.254694	1	1	0.048346	0	O1: Dormant
Med14	0.553843	1	1	1.96856e-09	1	O2: Activated-Ctrl
Zp2	0.884535	1	1	3.10868e-08	1	O2: Activated-Ctrl
Mterf4	0.53161	1	1	3.22074e-08	1	O2: Activated-Ctrl
Kpna7	1.4606	1	0.952	3.97844e-08	1	O2: Activated-Ctrl
Cops9	0.712523	1	1	3.98123e-08	1	O2: Activated-Ctrl
Oas1d	0.594224	1	1	6.50751e-08	1	O2: Activated-Ctrl
G6pdx	0.996296	1	1	7.74725e-08	1	O2: Activated-Ctrl
Dppa5a	1.21241	1	1	9.54319e-08	1	O2: Activated-Ctrl
Oas1c	0.517706	1	1	4.01172e-07	1	O2: Activated-Ctrl
Zmynd19	0.493451	1	1	5.61293e-07	1	O2: Activated-Ctrl
Ect2	0.403145	1	1	5.8039e-07	1	O2: Activated-Ctrl
Lama2	0.804393	1	1	8.6556e-07	1	O2: Activated-Ctrl
Gm43069	0.599563	1	0.988	9.56015e-07	1	O2: Activated-Ctrl
Copz1	0.447343	1	1	1.37394e-06	1	O2: Activated-Ctrl
A930017M01Rik	0.886833	1	0.976	2.0341e-06	1	O2: Activated-Ctrl
Slc25a48	0.890114	1	1	2.81393e-06	1	O2: Activated-Ctrl
Utp4	0.581764	1	1	3.30669e-06	1	O2: Activated-Ctrl
4930562C15Rik	0.516352	1	1	3.30669e-06	1	O2: Activated-Ctrl
Zfp644	0.435876	1	1	3.64183e-06	1	O2: Activated-Ctrl
Elobl	1.28405	1	0.988	3.76076e-06	1	O2: Activated-Ctrl
Arf1	0.305893	1	1	3.76076e-06	1	O2: Activated-Ctrl
Nlrp14	1.01216	1	1	4.70632e-06	1	O2: Activated-Ctrl
Gm15441	0.615246	1	1	5.17936e-06	1	O2: Activated-Ctrl
Hdlbp	0.377761	1	1	7.58135e-06	1	O2: Activated-Ctrl
Ptch1	0.57813	1	1	8.07577e-06	1	O2: Activated-Ctrl
Arl6ip1	0.391864	1	1	1.0388e-05	1	O2: Activated-Ctrl
B3gat2	0.365937	1	1	1.14122e-05	1	O2: Activated-Ctrl
Usp12	0.355683	1	1	1.21491e-05	1	O2: Activated-Ctrl
Pphln1	0.389957	1	1	1.42007e-05	1	O2: Activated-Ctrl
Gdf9	0.699812	1	1	1.46498e-05	1	O2: Activated-Ctrl
Tacc3	0.544068	1	1	1.6589e-05	1	O2: Activated-Ctrl
Gm14399	0.840038	1	0.988	1.76504e-05	1	O2: Activated-Ctrl
Zmpste24	0.475177	1	1	1.87779e-05	1	O2: Activated-Ctrl
Zar1	1.64365	1	0.952	1.9965e-05	1	O2: Activated-Ctrl
Phldb3	1.2692	1	0.857	2.02888e-05	1	O2: Activated-Ctrl
Astl	0.940415	1	1	2.40337e-05	1	O2: Activated-Ctrl
Scn10a	1.24508	1	0.94	2.47577e-05	1	O2: Activated-Ctrl
Rps15	0.360831	1	1	2.8892e-05	1	O2: Activated-Ctrl
Npc1	0.396572	1	1	3.1668e-05	1	O2: Activated-Ctrl
Dppa5c	1.26901	1	0.952	3.57583e-05	1	O2: Activated-Ctrl
Yipf1	0.44927	1	1	3.5777e-05	1	O2: Activated-Ctrl
Rhot1	0.398217	1	1	3.68828e-05	1	O2: Activated-Ctrl
Nin	1.13511	1	0.893	4.5332e-05	1	O2: Activated-Ctrl
Jpt2	0.400657	1	1	4.56128e-05	1	O2: Activated-Ctrl
Rdh10	0.434926	1	1	4.8457e-05	1	O2: Activated-Ctrl
Stradb	0.432212	1	1	4.99432e-05	1	O2: Activated-Ctrl
Rsc1a1	0.431394	1	1	5.14739e-05	1	O2: Activated-Ctrl
Spopl	0.3182	1	1	5.46734e-05	1	O2: Activated-Ctrl
Tpm3-rs7	0.679309	1	0.988	5.63451e-05	1	O2: Activated-Ctrl
Fryl	0.512441	1	1	5.80666e-05	1	O2: Activated-Ctrl
Myo1e	0.631161	1	1	5.98392e-05	1	O2: Activated-Ctrl
Atp2c2	0.67812	1	0.976	6.35409e-05	1	O2: Activated-Ctrl
Pi4ka	0.598321	1	1	6.35441e-05	1	O2: Activated-Ctrl
Hsd3b6	0.927818	1	0.964	6.74585e-05	1	O2: Activated-Ctrl
Smarca2	0.559119	1	1	6.74721e-05	1	O2: Activated-Ctrl
Ube2d3	0.286049	1	1	7.16363e-05	1	O2: Activated-Ctrl
Calr	0.484377	1	1	8.82771e-05	1	O2: Activated-Ctrl
Dppa5b	1.21749	1	0.952	9.93687e-05	1	O2: Activated-Ctrl
Lrrc8b	0.554605	1	1	9.94177e-05	1	O2: Activated-Ctrl
Prxl2b	1.04401	1	0.857	0.000100976	1	O2: Activated-Ctrl
Pecr	0.820327	1	1	0.00010241	1	O2: Activated-Ctrl
Trak1	0.472032	1	1	0.00010549	1	O2: Activated-Ctrl
Psmc2	0.402137	1	1	0.00010866	1	O2: Activated-Ctrl
Zp3	0.746926	1	1	0.000115281	1	O2: Activated-Ctrl
Gm5869	0.386406	1	1	0.000122294	1	O2: Activated-Ctrl
Fam53c	0.441639	1	1	0.000125955	1	O2: Activated-Ctrl
Sumo3	0.272116	1	1	0.000125955	1	O2: Activated-Ctrl
Mtf1	0.45278	1	1	0.000137588	1	O2: Activated-Ctrl
Dynlrb1	0.461887	1	1	0.000141693	1	O2: Activated-Ctrl
Mad2l2	0.6702	1	1	0.000150264	1	O2: Activated-Ctrl
Exosc2	0.494867	1	1	0.000154737	1	O2: Activated-Ctrl
Mospd1	0.865129	1	0.988	0.000184422	1	O2: Activated-Ctrl
Cdc25b	0.760982	1	1	0.000184422	1	O2: Activated-Ctrl
Trpv3	1.67035	0.978	0.667	0.000186283	1	O2: Activated-Ctrl
Dcp1a	0.310225	1	1	0.00018988	1	O2: Activated-Ctrl
Gpx3	1.21098	1	0.964	0.000201235	1	O2: Activated-Ctrl
Slc7a2	0.467627	1	1	0.000201273	1	O2: Activated-Ctrl
Ly6a	0.899289	1	0.952	0.000213229	1	O2: Activated-Ctrl
Abcf3	0.461339	1	1	0.00021333	1	O2: Activated-Ctrl
Foxn3	0.279763	1	1	0.000219619	1	O2: Activated-Ctrl
Smap1	0.279508	1	1	0.000239587	1	O2: Activated-Ctrl
Pold3	0.305122	1	1	0.000246627	1	O2: Activated-Ctrl
Fam234b	0.511499	1	1	0.000253868	1	O2: Activated-Ctrl
Ftdc2	0.642821	1	0.988	0.000261316	1	O2: Activated-Ctrl
Sybu	0.545551	1	1	0.000276854	1	O2: Activated-Ctrl
Tmem62	0.724355	1	0.976	0.000284944	1	O2: Activated-Ctrl
Ctnnbl1	0.428615	1	1	0.000284957	1	O2: Activated-Ctrl
Gm16059	0.465283	1	1	0.000301859	1	O2: Activated-Ctrl
Pdia3	0.379944	1	1	0.000310672	1	O2: Activated-Ctrl
Asphd2	1.09735	0.978	0.726	0.000317829	1	O2: Activated-Ctrl
Slc25a1	0.577827	1	1	0.000348491	1	O2: Activated-Ctrl
Mipep	0.486628	1	1	0.000348491	1	O2: Activated-Ctrl
Srp68	0.342611	1	1	0.000348491	1	O2: Activated-Ctrl
Rab11a	0.321565	1	1	0.000358623	1	O2: Activated-Ctrl
Cnot7	0.554641	1	1	0.000369042	1	O2: Activated-Ctrl
Ywhag	0.359715	1	1	0.000379755	1	O2: Activated-Ctrl
Dnajb6	0.376224	1	1	0.000390769	1	O2: Activated-Ctrl
Fat1	0.359601	1	1	0.000413738	1	O2: Activated-Ctrl
Slc6a9	0.373026	1	1	0.000425708	1	O2: Activated-Ctrl
Cdv3	0.275835	1	1	0.000450668	1	O2: Activated-Ctrl
Cept1	0.517867	1	1	0.000463675	1	O2: Activated-Ctrl
Nars	0.356656	1	1	0.000477046	1	O2: Activated-Ctrl
Psmd4	0.300772	1	1	0.000504923	1	O2: Activated-Ctrl
Csnk1d	0.317044	1	1	0.000534378	1	O2: Activated-Ctrl
Zp1	0.90612	1	0.988	0.000549725	1	O2: Activated-Ctrl
Zfp618	0.693741	1	1	0.000581714	1	O2: Activated-Ctrl
Taf10	0.29779	1	1	0.000615508	1	O2: Activated-Ctrl
Cdc25c	1.04757	0.978	0.833	0.000653365	1	O2: Activated-Ctrl
Naalad2	0.795564	1	0.976	0.000669769	1	O2: Activated-Ctrl
Gm14295	0.654428	1	1	0.000770776	1	O2: Activated-Ctrl
Birc3	0.768493	1	1	0.000792674	1	O2: Activated-Ctrl
Cops4	0.417143	1	1	0.000886465	1	O2: Activated-Ctrl
Prdx2	0.540009	1	1	0.000911545	1	O2: Activated-Ctrl
Tmem255b	0.444509	1	1	0.000911545	1	O2: Activated-Ctrl
Ddx3x	0.352912	1	1	0.000911545	1	O2: Activated-Ctrl
Spred1	0.475842	1	1	0.000937313	1	O2: Activated-Ctrl
Sidt1	1.2896	0.913	0.571	0.000944631	1	O2: Activated-Ctrl
Gm19705	0.997983	1	0.786	0.000977073	1	O2: Activated-Ctrl
Lamb1	0.46428	1	1	0.00104764	1	O2: Activated-Ctrl
Cdh1	0.553019	1	1	0.00110743	1	O2: Activated-Ctrl
Ern1	0.397202	1	1	0.00113855	1	O2: Activated-Ctrl
Zfp57	0.39227	1	1	0.00113855	1	O2: Activated-Ctrl
Nfxl1	0.507463	1	1	0.00117052	1	O2: Activated-Ctrl
9330182L06Rik	0.989836	1	0.976	0.0012033	1	O2: Activated-Ctrl
Aldh2	0.622726	1	1	0.00120336	1	O2: Activated-Ctrl
Vps13a	0.485301	1	1	0.00123709	1	O2: Activated-Ctrl
Ncoa4-ps	0.440474	1	1	0.00123709	1	O2: Activated-Ctrl
4933427D06Rik	0.623361	1	1	0.00127174	1	O2: Activated-Ctrl
Ift46	0.441343	1	1	0.00127174	1	O2: Activated-Ctrl
Sptan1	0.360438	1	1	0.00127174	1	O2: Activated-Ctrl
Surf1	0.600094	1	1	0.00130733	1	O2: Activated-Ctrl
Parp12	0.49718	1	1	0.00134388	1	O2: Activated-Ctrl
Atp2a2	0.357422	1	1	0.00138142	1	O2: Activated-Ctrl
Timm17a	0.472948	1	1	0.00141998	1	O2: Activated-Ctrl
Kif22	0.292107	1	1	0.00150026	1	O2: Activated-Ctrl
Abhd2	0.521362	1	1	0.00158493	1	O2: Activated-Ctrl
Nlrp4a	1.66502	0.826	0.369	0.00160806	1	O2: Activated-Ctrl
Gjb2	1.60138	0.913	0.619	0.00172393	1	O2: Activated-Ctrl
Crybg1	1.00955	1	0.988	0.00191931	1	O2: Activated-Ctrl
Gm14440	0.549775	1	0.976	0.0020267	1	O2: Activated-Ctrl
Nploc4	0.256119	1	1	0.00214008	1	O2: Activated-Ctrl
Paip2b	0.385962	1	1	0.00219901	1	O2: Activated-Ctrl
Gm10259	0.294621	1	1	0.00219901	1	O2: Activated-Ctrl
Foxr1	0.990773	0.978	0.893	0.00221398	1	O2: Activated-Ctrl
Olfr716	1.42175	0.804	0.357	0.00226127	1	O2: Activated-Ctrl
Tmem132c	1.17882	0.978	0.798	0.00232372	1	O2: Activated-Ctrl
Mpp5	0.457941	1	1	0.00238537	1	O2: Activated-Ctrl
Npm2	1.49987	0.978	0.821	0.00241608	1	O2: Activated-Ctrl
Gm43694	0.733326	1	1	0.00258699	1	O2: Activated-Ctrl
Slc45a3	0.677516	1	1	0.00258699	1	O2: Activated-Ctrl
Hacd2	0.359708	1	1	0.00258699	1	O2: Activated-Ctrl
Etf1	0.34837	1	1	0.00265779	1	O2: Activated-Ctrl
Orc5	0.40028	1	1	0.00273047	1	O2: Activated-Ctrl
Tubg2	0.99352	1	0.976	0.00280496	1	O2: Activated-Ctrl
Kcnma1	0.88805	1	0.952	0.00295905	1	O2: Activated-Ctrl
Kdelr1	0.390808	1	1	0.00296024	1	O2: Activated-Ctrl
Rpa1	0.358611	1	1	0.00296024	1	O2: Activated-Ctrl
Lcp1	0.66137	1	1	0.00304091	1	O2: Activated-Ctrl
Peak1	0.511932	1	1	0.00304091	1	O2: Activated-Ctrl
Bpgm	0.390445	1	1	0.0031237	1	O2: Activated-Ctrl
Map4k5	0.355093	1	1	0.00320868	1	O2: Activated-Ctrl
Gda	0.470116	1	1	0.00329589	1	O2: Activated-Ctrl
BC022960	0.4281	1	1	0.0033854	1	O2: Activated-Ctrl
Kcmf1	0.255912	1	1	0.00347725	1	O2: Activated-Ctrl
Cgnl1	0.450528	1	1	0.00357151	1	O2: Activated-Ctrl
Cds1	0.324397	1	1	0.00357151	1	O2: Activated-Ctrl
Khdc3	1.16844	1	0.81	0.00366696	1	O2: Activated-Ctrl
Gm16165	0.450246	1	1	0.00366825	1	O2: Activated-Ctrl
Cttnbp2	1.1054	0.804	0.369	0.00395538	1	O2: Activated-Ctrl
Srgn	0.901782	1	0.917	0.00407215	1	O2: Activated-Ctrl
Rad51d	0.506993	1	1	0.00408117	1	O2: Activated-Ctrl
Ldhb-ps	0.413363	1	1	0.00408117	1	O2: Activated-Ctrl
Tinf2	0.395144	1	1	0.00419123	1	O2: Activated-Ctrl
Gle1	0.342112	1	1	0.00419123	1	O2: Activated-Ctrl
Cnot1	0.311646	1	1	0.00430416	1	O2: Activated-Ctrl
Flnb	0.965861	1	0.964	0.00441933	1	O2: Activated-Ctrl
Atf7	0.381527	1	1	0.00442002	1	O2: Activated-Ctrl
Apbb2	0.379174	1	1	0.00442002	1	O2: Activated-Ctrl
Rnf34	0.359369	1	1	0.00442002	1	O2: Activated-Ctrl
Psen1	0.306841	1	1	0.00466088	1	O2: Activated-Ctrl
Pcm1	0.315433	1	1	0.00478602	1	O2: Activated-Ctrl
Ncoa4	0.404989	1	1	0.00491441	1	O2: Activated-Ctrl
Orc3	0.32608	1	1	0.00504612	1	O2: Activated-Ctrl
Abhd4	0.51045	1	1	0.00531987	1	O2: Activated-Ctrl
Creld2	0.504991	1	1	0.00531987	1	O2: Activated-Ctrl
Gpn1	0.404183	1	1	0.00531987	1	O2: Activated-Ctrl
Tmem191c	0.513402	1	1	0.00546208	1	O2: Activated-Ctrl
Dcp2	0.456007	1	1	0.00546208	1	O2: Activated-Ctrl
Zfp280b	0.369295	1	1	0.0057576	1	O2: Activated-Ctrl
Trim44	0.339933	1	1	0.0057576	1	O2: Activated-Ctrl
Ccser1	1.14396	0.978	0.69	0.0057861	1	O2: Activated-Ctrl
Uhrf1	0.505938	1	1	0.00591109	1	O2: Activated-Ctrl
Vps39	0.385275	1	1	0.00591109	1	O2: Activated-Ctrl
Nfrkb	0.322291	1	1	0.00591109	1	O2: Activated-Ctrl
Ncmap	1.28175	0.957	0.643	0.00606641	1	O2: Activated-Ctrl
Gm10184	0.282077	1	1	0.00606855	1	O2: Activated-Ctrl
Plekhg1	0.681263	1	1	0.00623005	1	O2: Activated-Ctrl
Tuba4a	0.713115	1	1	0.0063957	1	O2: Activated-Ctrl
Hmgcr	0.480117	1	1	0.00656561	1	O2: Activated-Ctrl
Zfp975	0.789239	0.957	0.929	0.00671829	1	O2: Activated-Ctrl
Elp3	0.31266	1	1	0.00673988	1	O2: Activated-Ctrl
Mastl	0.429338	1	1	0.00691861	1	O2: Activated-Ctrl
Rai14	0.801619	1	0.798	0.00706707	1	O2: Activated-Ctrl
Setx	0.43353	1	1	0.00728991	1	O2: Activated-Ctrl
Gng12	0.598927	1	1	0.00748272	1	O2: Activated-Ctrl
Prkag1	0.376225	1	1	0.00830438	1	O2: Activated-Ctrl
AU020206	0.427767	1	1	0.00897715	1	O2: Activated-Ctrl
Tcn2	0.415282	1	1	0.00897715	1	O2: Activated-Ctrl
Mob1b	0.286887	1	1	0.00897715	1	O2: Activated-Ctrl
Zwint	0.312052	1	1	0.00945459	1	O2: Activated-Ctrl
Brca2	0.382809	1	1	0.00995651	1	O2: Activated-Ctrl
Cenpn	0.35002	1	1	0.00995651	1	O2: Activated-Ctrl
Sc5d	0.3453	1	1	0.00995651	1	O2: Activated-Ctrl
Zfp973	0.567279	1	0.988	0.010217	1	O2: Activated-Ctrl
Gdap2	0.431122	1	1	0.010217	1	O2: Activated-Ctrl
Hsp90b1	0.365252	1	1	0.0107579	1	O2: Activated-Ctrl
Epb41l4b	0.310206	1	1	0.0110386	1	O2: Activated-Ctrl
Farp1	0.297557	1	1	0.0110386	1	O2: Activated-Ctrl
Ppp2r5d	0.297841	1	1	0.0113264	1	O2: Activated-Ctrl
Kpna2	0.286676	1	1	0.0119239	1	O2: Activated-Ctrl
Inpp5b	0.493962	1	1	0.0122339	1	O2: Activated-Ctrl
H3f3c	0.41161	1	1	0.0122339	1	O2: Activated-Ctrl
Smagp	0.596704	1	0.988	0.0125517	1	O2: Activated-Ctrl
Tvp23b	0.400246	1	1	0.0125517	1	O2: Activated-Ctrl
Stard7	0.322391	1	1	0.0128775	1	O2: Activated-Ctrl
Akr1c19	1.02539	0.652	0.226	0.0129576	1	O2: Activated-Ctrl
Nrg4	0.465903	1	1	0.0132114	1	O2: Activated-Ctrl
Actn1	0.642099	1	1	0.0139044	1	O2: Activated-Ctrl
Ptpn21	0.535745	1	1	0.0139044	1	O2: Activated-Ctrl
Gsdmc	1.45686	0.609	0.214	0.0142396	1	O2: Activated-Ctrl
Snx12	0.329135	1	1	0.014264	1	O2: Activated-Ctrl
Gm4631	0.431845	1	1	0.0146325	1	O2: Activated-Ctrl
Ndfip1	0.361735	1	1	0.0150102	1	O2: Activated-Ctrl
Ncaph	0.376786	1	1	0.0153973	1	O2: Activated-Ctrl
Trafd1	0.375465	1	1	0.0153973	1	O2: Activated-Ctrl
Prpf6	0.342245	1	1	0.0153973	1	O2: Activated-Ctrl
Gm36958	0.560771	1	1	0.015794	1	O2: Activated-Ctrl
Rbm7	0.302188	1	1	0.015794	1	O2: Activated-Ctrl
Gm42887	0.679249	1	1	0.0162005	1	O2: Activated-Ctrl
Zdhhc5	0.322693	1	1	0.0162005	1	O2: Activated-Ctrl
H4f16	0.749943	1	1	0.0166172	1	O2: Activated-Ctrl
Gm19410	0.818133	0.957	0.774	0.01697	1	O2: Activated-Ctrl
Slc7a6os	0.385827	1	1	0.0174817	1	O2: Activated-Ctrl
Kif2c	0.345231	1	1	0.0174817	1	O2: Activated-Ctrl
Ganab	0.255302	1	1	0.0174817	1	O2: Activated-Ctrl
Gm26533	0.402767	1	1	0.01793	1	O2: Activated-Ctrl
Cmpk2	0.834468	0.978	0.786	0.0181109	1	O2: Activated-Ctrl
Ina	0.638934	1	0.988	0.0188602	1	O2: Activated-Ctrl
Gm14326	0.555588	1	1	0.0193426	1	O2: Activated-Ctrl
Txnip	0.455019	1	1	0.0193426	1	O2: Activated-Ctrl
Kat14	0.311387	1	1	0.0193426	1	O2: Activated-Ctrl
Gm14419	0.552773	1	1	0.0203433	1	O2: Activated-Ctrl
Vav2	0.860276	0.913	0.679	0.0203624	1	O2: Activated-Ctrl
Mbtps2	0.39731	1	1	0.0208622	1	O2: Activated-Ctrl
Hdac1	0.359064	1	1	0.0213938	1	O2: Activated-Ctrl
Idh3g	0.364047	1	1	0.0219384	1	O2: Activated-Ctrl
Ankrd44	0.413145	1	1	0.0224964	1	O2: Activated-Ctrl
Col6a3	0.567209	1	0.988	0.0236538	1	O2: Activated-Ctrl
Ddias	0.415848	1	1	0.0236538	1	O2: Activated-Ctrl
Gm28047	0.37735	1	1	0.0236538	1	O2: Activated-Ctrl
Pik3r1	0.344753	1	1	0.0242538	1	O2: Activated-Ctrl
Cnppd1	0.337115	1	1	0.0242538	1	O2: Activated-Ctrl
Sf3b3	0.310982	1	1	0.0248684	1	O2: Activated-Ctrl
Plrg1	0.307522	1	1	0.025498	1	O2: Activated-Ctrl
Sp110	0.866303	1	0.94	0.0261249	1	O2: Activated-Ctrl
Zfp960	0.605654	1	0.964	0.0261393	1	O2: Activated-Ctrl
Rnf168	0.335255	1	1	0.0268036	1	O2: Activated-Ctrl
Sorbs1	0.483226	1	1	0.0274803	1	O2: Activated-Ctrl
Dscam	0.59218	1	0.964	0.0281696	1	O2: Activated-Ctrl
Atp13a3	0.317362	1	1	0.0281735	1	O2: Activated-Ctrl
Tmem97	0.298001	1	1	0.0281735	1	O2: Activated-Ctrl
Ntan1	0.286839	1	1	0.0281735	1	O2: Activated-Ctrl
Nlrp5	1.06424	0.935	0.81	0.028473	1	O2: Activated-Ctrl
Ndc1	0.317087	1	1	0.0288835	1	O2: Activated-Ctrl
P4hb	0.299325	1	1	0.0288835	1	O2: Activated-Ctrl
Cela1	0.698678	1	0.952	0.0296005	1	O2: Activated-Ctrl
Gnb4	0.473394	1	1	0.0318996	1	O2: Activated-Ctrl
Oas1h	0.29326	1	1	0.0318996	1	O2: Activated-Ctrl
Pigb	0.403448	1	1	0.0326997	1	O2: Activated-Ctrl
Gm6798	0.927495	0.978	0.833	0.0328873	1	O2: Activated-Ctrl
4930556M19Rik	0.734834	0.63	0.25	0.03518	1	O2: Activated-Ctrl
Tspan9	0.554096	1	1	0.0352178	1	O2: Activated-Ctrl
Myo10	0.305592	1	1	0.0352178	1	O2: Activated-Ctrl
Mapre2	0.428794	1	1	0.0360978	1	O2: Activated-Ctrl
Gm14322	0.785137	1	0.893	0.0368498	1	O2: Activated-Ctrl
Elp5	0.369983	1	1	0.036999	1	O2: Activated-Ctrl
Tbp	0.318297	1	1	0.036999	1	O2: Activated-Ctrl
Cr1l	0.475188	1	1	0.0379219	1	O2: Activated-Ctrl
Pls1	0.466362	1	1	0.0379219	1	O2: Activated-Ctrl
Kdm7a	0.465486	1	1	0.0379219	1	O2: Activated-Ctrl
Gm6392	0.421794	1	1	0.0379219	1	O2: Activated-Ctrl
Gm13529	0.613637	1	1	0.0388668	1	O2: Activated-Ctrl
Gm14410	0.588153	1	1	0.0388668	1	O2: Activated-Ctrl
Flna	0.57113	1	1	0.0388668	1	O2: Activated-Ctrl
Rad51	0.365171	1	1	0.0388668	1	O2: Activated-Ctrl
Dis3l	0.330645	1	1	0.0388668	1	O2: Activated-Ctrl
Ppil2	0.304829	1	1	0.0398344	1	O2: Activated-Ctrl
Ece2	0.630378	0.717	0.333	0.0402806	1	O2: Activated-Ctrl
Bbs4	0.306987	1	1	0.0408252	1	O2: Activated-Ctrl
Fam57a	0.418346	1	1	0.0418396	1	O2: Activated-Ctrl
Cers6	0.351198	1	1	0.0418396	1	O2: Activated-Ctrl
Tm9sf2	0.336936	1	1	0.0418396	1	O2: Activated-Ctrl
Eml4	0.281972	1	1	0.0418396	1	O2: Activated-Ctrl
Cep95	0.446417	1	1	0.0428783	1	O2: Activated-Ctrl
Gm45277	1.04224	0.978	0.821	0.0434884	1	O2: Activated-Ctrl
Gm2366	0.497204	1	1	0.0439417	1	O2: Activated-Ctrl
Csrp1	0.582672	1	0.988	0.0450305	1	O2: Activated-Ctrl
Stra6l	0.758048	0.913	0.595	0.0456315	1	O2: Activated-Ctrl
Hdac1-ps	0.435144	1	1	0.0461452	1	O2: Activated-Ctrl
Dcaf12	0.357893	1	1	0.0461452	1	O2: Activated-Ctrl
Ibtk	0.371371	1	1	0.0472864	1	O2: Activated-Ctrl
Nlrp5-ps	0.986122	0.957	0.869	0.0478763	1	O2: Activated-Ctrl
Syne2	0.49505	1	1	0.0496508	1	O2: Activated-Ctrl
Ppp3cc	0.451521	1	1	0.0496508	1	O2: Activated-Ctrl
Gm10874	0.38586	1	1	0.0496508	1	O2: Activated-Ctrl
Aldh9a1	0.269968	1	1	0.0496508	1	O2: Activated-Ctrl
Med25	0.316626	1	1	0.000787012	2	O3: Activated-cKO
Tpcn2	1.02847	0.968	0.717	0.00301014	2	O3: Activated-cKO
Pebp1	0.349738	1	1	0.00623738	2	O3: Activated-cKO
Myo15b	0.60555	1	0.99	0.00912538	2	O3: Activated-cKO
Nr1h2	0.354088	1	1	0.0111777	2	O3: Activated-cKO
Eno1	0.308423	1	1	0.0176773	2	O3: Activated-cKO
Adrm1	0.339883	1	1	0.0293444	2	O3: Activated-cKO
Gm10819	0.445577	1	1	0.0337246	2	O3: Activated-cKO
Yif1b	0.494312	1	1	0.0346731	2	O3: Activated-cKO
Ptgds	0.757827	1	1	0.040927	2	O3: Activated-cKO
