# Supplementary material for: Transcriptomic signatures of WNT-driven pathways and granulosa cell-oocyte interactions during primordial follicle activation
Source: PLoS One. 2024 Oct 23;19(10):e0311978. doi: 10.1371/journal.pone.0311978 (PMC11498688; doi:10.1371/journal.pone.0311978)
Supplement: S7 Table — (XLSX) [file pone.0311978.s015.xlsx]

## Sheet: Table S7
S7 Table. List of enriched GOs based on DEGs identified with Seurat from oocyte subpopulation dataset.
Cluster	Cluster_name	GO term of Biological Process (GO ID)	Overlap	FDR	Odds Ratio	Combined Score	Genes
cls0	O1: Dormant	Cytoplasmic Translation (GO:0002181)	5/93	0.0136613	15.8739	166.543	RPS25;RPS16;RPL27A;RPLP1;RPS23
cls0	O1: Dormant	Gene Expression (GO:0010467)	7/296	0.0325567	6.89258	61.5515	RPS25;RPS16;CELF2;RPL27A;RPLP1;HNRNPU;RPS23
cls0	O1: Dormant	Peptide Biosynthetic Process (GO:0043043)	5/158	0.05569	9.10016	72.6904	RPS25;RPS16;RPL27A;RPLP1;RPS23
cls0	O1: Dormant	Regulation Of mRNA Splicing, Via Spliceosome (GO:0048024)	4/94	0.0557463	12.2432	94.262	CELF2;CIRBP;HNRNPU;HNRNPA1
cls0	O1: Dormant	Macromolecule Biosynthetic Process (GO:0009059)	5/183	0.0652832	7.81215	57.1698	RPS25;RPS16;RPL27A;RPLP1;RPS23
cls0	O1: Dormant	Negative Regulation Of Stem Cell Differentiation (GO:2000737)	2/12	0.0662708	53.8216	376.415	HNRNPU;HES1
cls0	O1: Dormant	Regulation Of Telomere Maintenance Via Telomerase (GO:0032210)	3/51	0.0662708	17.0171	118.189	CCT2;HNRNPU;HNRNPA1
cls0	O1: Dormant	Regulation Of Alternative mRNA Splicing, Via Spliceosome (GO:0000381)	3/53	0.0662708	16.3348	111.616	CELF2;HNRNPU;HNRNPA1
cls0	O1: Dormant	Mitotic Chromosome Condensation (GO:0007076)	2/15	0.0792168	41.395	270.592	NCAPG;TTN
cls0	O1: Dormant	Translation (GO:0006412)	5/234	0.097244	6.05665	37.7113	RPS25;RPS16;RPL27A;RPLP1;RPS23
cls1	O2: Activated-Ctrl	Negative Regulation Of Protein Metabolic Process (GO:0051248)	12/147	0.0337664	4.84047	52.5713	FXR1;MAD2L2;PAIP2B;DDX3X;SF3B3;CNOT1;SNX12;FLNA;CALR;HMGCR;IGF2BP2;ZAR1
cls1	O2: Activated-Ctrl	Actin Filament Organization (GO:0007015)	11/144	0.0686165	4.49174	42.4854	MAD2L2;MYO1E;GAS2L3;ACTN1;NLRP5;FAT1;SHROOM2;FLNA;LCP1;CGNL1;PLS1
cls1	O2: Activated-Ctrl	Positive Regulation Of Protein Import Into Nucleus (GO:0042307)	5/28	0.0779467	11.6778	103.138	CDH1;FLNA;PIK3R1;PSEN1;ECT2
cls1	O2: Activated-Ctrl	Negative Regulation Of Gene Expression (GO:0010629)	17/336	0.0779467	2.91533	24.996	SRGN;NDFIP1;DDX3X;HDAC1;SNX12;PPHLN1;PSEN1;ZAR1;FXR1;ERN1;PAIP2B;CNOT7;CNOT1;CALR;IGF2BP2;DCP2;SH3GL2
cls1	O2: Activated-Ctrl	Mitotic Sister Chromatid Segregation (GO:0000070)	9/111	0.0779467	4.77302	40.1639	EML4;KLHL22;FLNA;KIF2C;KIF22;TUBG2;NCAPH;ZWINT;RAB11A
cls2	O3: Activated-cKO	Regulation Of Circadian Sleep/Wake Cycle (GO:0042749)	1/05	0.0697344	262.842	1393.12	PTGDS
cls2	O3: Activated-cKO	Regulation Of Circadian Sleep/Wake Cycle, Sleep (GO:0045187)	1/05	0.0697344	262.842	1393.12	PTGDS
cls2	O3: Activated-cKO	Positive Regulation Of Sterol Transport (GO:0032373)	1/05	0.0697344	262.842	1393.12	NR1H2
cls2	O3: Activated-cKO	Negative Regulation Of Cellular Response To Hypoxia (GO:1900038)	1/05	0.0697344	262.842	1393.12	ENO1
cls2	O3: Activated-cKO	Endoplasmic Reticulum To Golgi Vesicle-Mediated Transport (GO:0006888)	2/115	0.0697344	19.5349	100.536	TRAPPC9;YIF1B
cls2	O3: Activated-cKO	Negative Regulation Of Response To Type II Interferon (GO:0060331)	1/06	0.0697344	210.263	1076.21	NR1H2
cls2	O3: Activated-cKO	Adenosine To Inosine Editing (GO:0006382)	1/06	0.0697344	210.263	1076.21	ADAD2
cls2	O3: Activated-cKO	Positive Regulation Of Lipoprotein Lipase Activity (GO:0051006)	1/06	0.0697344	210.263	1076.21	NR1H2
cls2	O3: Activated-cKO	Negative Regulation Of Type II Interferon-Mediated Signaling Pathway (GO:0060336)	1/06	0.0697344	210.263	1076.21	NR1H2
cls2	O3: Activated-cKO	Positive Regulation Of Plasminogen Activation (GO:0010756)	1/07	0.0697344	175.211	869.869	ENO1
cls2	O3: Activated-cKO	Positive Regulation Of Triglyceride Lipase Activity (GO:0061365)	1/07	0.0697344	175.211	869.869	NR1H2
cls2	O3: Activated-cKO	Cyclooxygenase Pathway (GO:0019371)	1/08	0.0697344	150.173	725.583	PTGDS
cls2	O3: Activated-cKO	Positive Regulation Of Ubiquitin Protein Ligase Activity (GO:1904668)	1/08	0.0697344	150.173	725.583	FZR1
cls2	O3: Activated-cKO	Negative Regulation Of Cholesterol Storage (GO:0010887)	1/08	0.0697344	150.173	725.583	NR1H2
cls2	O3: Activated-cKO	Regulation Of Pinocytosis (GO:0048548)	1/08	0.0697344	150.173	725.583	NR1H2
cls2	O3: Activated-cKO	Negative Regulation Of Lipid Localization (GO:1905953)	1/09	0.0697344	131.395	619.44	NR1H2
cls2	O3: Activated-cKO	Microtubule Anchoring (GO:0034453)	1/09	0.0697344	131.395	619.44	CAMSAP3
cls2	O3: Activated-cKO	Positive Regulation Of ATP Metabolic Process (GO:1903580)	1/09	0.0697344	131.395	619.44	ENO1
cls2	O3: Activated-cKO	Regulation Of Lipid Transport (GO:0032368)	1/10	0.0697344	116.789	538.336	NR1H2
cls2	O3: Activated-cKO	Receptor-Mediated Endocytosis Of Virus By Host Cell (GO:0019065)	1/10	0.0697344	116.789	538.336	TPCN2
cls2	O3: Activated-cKO	Epithelial Cell-Cell Adhesion (GO:0090136)	1/11	0.0697344	105.105	474.51	CAMSAP3
cls2	O3: Activated-cKO	Positive Regulation Of Triglyceride Biosynthetic Process (GO:0010867)	1/11	0.0697344	105.105	474.51	NR1H2
cls2	O3: Activated-cKO	Positive Regulation Of Muscle Contraction (GO:0045933)	1/11	0.0697344	105.105	474.51	ENO1
cls2	O3: Activated-cKO	Regulation Of Type II Interferon-Mediated Signaling Pathway (GO:0060334)	1/11	0.0697344	105.105	474.51	NR1H2
cls2	O3: Activated-cKO	Phosphatidylcholine Acyl-Chain Remodeling (GO:0036151)	1/12	0.0697344	95.5455	423.083	NR1H2
cls2	O3: Activated-cKO	Negative Regulation Of Macrophage Derived Foam Cell Differentiation (GO:0010745)	1/12	0.0697344	95.5455	423.083	NR1H2
cls2	O3: Activated-cKO	Regulation Of Response To Endoplasmic Reticulum Stress (GO:1905897)	1/13	0.0697344	87.5789	380.838	NR1H2
cls2	O3: Activated-cKO	Positive Regulation Of Fatty Acid Biosynthetic Process (GO:0045723)	1/13	0.0697344	87.5789	380.838	NR1H2
cls2	O3: Activated-cKO	Prostanoid Biosynthetic Process (GO:0046457)	1/14	0.0697344	80.8381	345.573	PTGDS
cls2	O3: Activated-cKO	Regulation Of Cholesterol Storage (GO:0010885)	1/14	0.0697344	80.8381	345.573	NR1H2
cls2	O3: Activated-cKO	Formation Of Cytoplasmic Translation Initiation Complex (GO:0001732)	1/14	0.0697344	80.8381	345.573	EIF3G
cls2	O3: Activated-cKO	Smooth Muscle Contraction (GO:0006939)	1/14	0.0697344	80.8381	345.573	TPCN2
cls2	O3: Activated-cKO	Regulation Of ATP Biosynthetic Process (GO:2001169)	1/14	0.0697344	80.8381	345.573	ENO1
cls2	O3: Activated-cKO	Regulation Of Lipoprotein Lipase Activity (GO:0051004)	1/15	0.0697344	75.0602	315.73	NR1H2
cls2	O3: Activated-cKO	Transcription By RNA Polymerase II (GO:0006366)	2/192	0.0697344	11.5731	48.1877	NR1H2;ADRM1
cls2	O3: Activated-cKO	Regulation Of Golgi Organization (GO:1903358)	1/16	0.0697344	70.0526	290.179	CAMSAP3
cls2	O3: Activated-cKO	Regulation Of Triglyceride Biosynthetic Process (GO:0010866)	1/16	0.0697344	70.0526	290.179	NR1H2
cls2	O3: Activated-cKO	Regulation Of Plasminogen Activation (GO:0010755)	1/16	0.0697344	70.0526	290.179	ENO1
cls2	O3: Activated-cKO	Golgi Vesicle Transport (GO:0048193)	2/197	0.0697344	11.2735	46.3927	TRAPPC9;YIF1B
cls2	O3: Activated-cKO	Prostaglandin Biosynthetic Process (GO:0001516)	1/17	0.0697344	65.6711	268.079	PTGDS
cls2	O3: Activated-cKO	Embryo Development Ending In Birth Or Egg Hatching (GO:0009792)	1/17	0.0697344	65.6711	268.079	CAMSAP3
cls2	O3: Activated-cKO	Base Conversion Or Substitution Editing (GO:0016553)	1/17	0.0697344	65.6711	268.079	ADAD2
cls2	O3: Activated-cKO	Negative Regulation Of Cellular Senescence (GO:2000773)	1/17	0.0697344	65.6711	268.079	FZR1
cls2	O3: Activated-cKO	Regulation Of Ubiquitin Protein Ligase Activity (GO:1904666)	1/17	0.0697344	65.6711	268.079	FZR1
cls2	O3: Activated-cKO	Positive Regulation Of Fatty Acid Metabolic Process (GO:0045923)	1/17	0.0697344	65.6711	268.079	NR1H2
cls2	O3: Activated-cKO	Negative Regulation Of Lipid Storage (GO:0010888)	1/18	0.070661	61.805	248.793	NR1H2
cls2	O3: Activated-cKO	Positive Regulation Of Triglyceride Metabolic Process (GO:0090208)	1/18	0.070661	61.805	248.793	NR1H2
cls2	O3: Activated-cKO	Positive Regulation Of Protein Processing (GO:0010954)	1/20	0.0730014	55.2936	216.809	ENO1
cls2	O3: Activated-cKO	Regulation Of Meiotic Cell Cycle (GO:0051445)	1/20	0.0730014	55.2936	216.809	FZR1
cls2	O3: Activated-cKO	Transport Along Microtubule (GO:0010970)	1/20	0.0730014	55.2936	216.809	CAMSAP3
cls2	O3: Activated-cKO	Anaphase-Promoting Complex-Dependent Catabolic Process (GO:0031145)	1/21	0.0730014	52.5263	203.42	FZR1
cls2	O3: Activated-cKO	Positive Regulation Of Signal Transduction By P53 Class Mediator (GO:1901798)	1/21	0.0730014	52.5263	203.42	RPL37
cls2	O3: Activated-cKO	Regulation Of Cell-Substrate Junction Assembly (GO:0090109)	1/21	0.0730014	52.5263	203.42	CAMSAP3
cls2	O3: Activated-cKO	Positive Regulation Of Cholesterol Efflux (GO:0010875)	1/22	0.0750258	50.0226	191.421	NR1H2
cls2	O3: Activated-cKO	Regulation Of Cholesterol Transport (GO:0032374)	1/23	0.0769735	47.7464	180.611	NR1H2
cls2	O3: Activated-cKO	Regulation Of Supramolecular Fiber Organization (GO:1902903)	1/24	0.0788485	45.6682	170.827	CAMSAP3
cls2	O3: Activated-cKO	Negative Regulation Of Response To Endoplasmic Reticulum Stress (GO:1903573)	1/25	0.0795464	43.7632	161.936	NR1H2
cls2	O3: Activated-cKO	Regulation Of Fatty Acid Biosynthetic Process (GO:0042304)	1/26	0.0795464	42.0105	153.823	NR1H2
cls2	O3: Activated-cKO	Regulation Of Microtubule Polymerization Or Depolymerization (GO:0031110)	1/27	0.0795464	40.3927	146.394	CAMSAP3
cls2	O3: Activated-cKO	Positive Regulation Of Ubiquitin-Protein Transferase Activity (GO:0051443)	1/27	0.0795464	40.3927	146.394	FZR1
cls2	O3: Activated-cKO	Vesicle Coating (GO:0006901)	1/28	0.0795464	38.8947	139.569	TRAPPC9
cls2	O3: Activated-cKO	Protein K11-linked Ubiquitination (GO:0070979)	1/29	0.0795464	37.5038	133.279	FZR1
cls2	O3: Activated-cKO	Regulation Of Muscle Contraction (GO:0006937)	1/29	0.0795464	37.5038	133.279	ENO1
cls2	O3: Activated-cKO	Glycolytic Process (GO:0006096)	1/29	0.0795464	37.5038	133.279	ENO1
cls2	O3: Activated-cKO	Prostaglandin Metabolic Process (GO:0006693)	1/30	0.0795464	36.2087	127.466	PTGDS
cls2	O3: Activated-cKO	Regulation Of Macrophage Derived Foam Cell Differentiation (GO:0010743)	1/30	0.0795464	36.2087	127.466	NR1H2
cls2	O3: Activated-cKO	Cytoplasmic Translational Initiation (GO:0002183)	1/30	0.0795464	36.2087	127.466	EIF3G
cls2	O3: Activated-cKO	Mitotic G2 DNA Damage Checkpoint Signaling (GO:0007095)	1/30	0.0795464	36.2087	127.466	FZR1
cls2	O3: Activated-cKO	Positive Regulation Of Cholesterol Transport (GO:0032376)	1/31	0.0795464	35	122.08	NR1H2
cls2	O3: Activated-cKO	Regulation Of Cholesterol Efflux (GO:0010874)	1/32	0.0795464	33.8693	117.077	NR1H2
cls2	O3: Activated-cKO	Intracellular pH Reduction (GO:0051452)	1/32	0.0795464	33.8693	117.077	TPCN2
cls2	O3: Activated-cKO	Gluconeogenesis (GO:0006094)	1/32	0.0795464	33.8693	117.077	ENO1
cls2	O3: Activated-cKO	Vesicle Budding From Membrane (GO:0006900)	1/32	0.0795464	33.8693	117.077	TRAPPC9
cls2	O3: Activated-cKO	Negative Regulation Of Endocytosis (GO:0045806)	1/33	0.0795464	32.8092	112.418	NR1H2
cls2	O3: Activated-cKO	Regulation Of Protein Polymerization (GO:0032271)	1/33	0.0795464	32.8092	112.418	CAMSAP3
cls2	O3: Activated-cKO	Positive Regulation Of Nitrogen Compound Metabolic Process (GO:0051173)	1/33	0.0795464	32.8092	112.418	NR1H2
cls2	O3: Activated-cKO	Mitochondrial Electron Transport, NADH To Ubiquinone (GO:0006120)	1/34	0.0808542	31.8134	108.072	NDUFS7
cls2	O3: Activated-cKO	Hexose Biosynthetic Process (GO:0019319)	1/35	0.0809193	30.8762	104.007	ENO1
cls2	O3: Activated-cKO	Regulation Of Cellular Senescence (GO:2000772)	1/35	0.0809193	30.8762	104.007	FZR1
cls2	O3: Activated-cKO	Gene Expression (GO:0010467)	2/296	0.0809193	7.43991	24.9834	RPL37;ADAD2
cls2	O3: Activated-cKO	Lytic Vacuole Organization (GO:0080171)	1/36	0.0813057	29.9925	100.2	TPCN2
cls2	O3: Activated-cKO	mRNA Transcription By RNA Polymerase II (GO:0042789)	1/38	0.0839504	28.3684	93.2673	NR1H2
cls2	O3: Activated-cKO	Negative Regulation Of Transport (GO:0051051)	1/39	0.0839504	27.6205	90.1039	NR1H2
cls2	O3: Activated-cKO	Positive Regulation Of Lipid Biosynthetic Process (GO:0046889)	1/39	0.0839504	27.6205	90.1039	NR1H2
cls2	O3: Activated-cKO	Establishment Or Maintenance Of Epithelial Cell Apical/Basal Polarity (GO:0045197)	1/40	0.0839504	26.9109	87.1206	CAMSAP3
cls2	O3: Activated-cKO	Regulation Of Microtubule Cytoskeleton Organization (GO:0070507)	1/40	0.0839504	26.9109	87.1206	CAMSAP3
cls2	O3: Activated-cKO	Regulation Of Microtubule Polymerization (GO:0031113)	1/40	0.0839504	26.9109	87.1206	CAMSAP3
cls2	O3: Activated-cKO	Carbohydrate Catabolic Process (GO:0016052)	1/41	0.0840757	26.2368	84.3028	ENO1
cls2	O3: Activated-cKO	Regulation Of Microtubule-Based Process (GO:0032886)	1/41	0.0840757	26.2368	84.3028	CAMSAP3
cls2	O3: Activated-cKO	DNA Integrity Checkpoint Signaling (GO:0031570)	1/42	0.0843047	25.5956	81.6379	CAMSAP3
cls2	O3: Activated-cKO	Lysosome Organization (GO:0007040)	1/43	0.0843047	24.985	79.114	TPCN2
cls2	O3: Activated-cKO	mRNA Transcription (GO:0009299)	1/43	0.0843047	24.985	79.114	NR1H2
cls2	O3: Activated-cKO	DNA-templated DNA Replication Maintenance Of Fidelity (GO:0045005)	1/43	0.0843047	24.985	79.114	CAMSAP3
cls2	O3: Activated-cKO	Mitotic G2/M Transition Checkpoint (GO:0044818)	1/46	0.0872443	23.3158	72.2892	FZR1
cls2	O3: Activated-cKO	Negative Regulation Of Cellular Metabolic Process (GO:0031324)	1/46	0.0872443	23.3158	72.2892	FZR1
cls2	O3: Activated-cKO	Negative Regulation Of Cold-Induced Thermogenesis (GO:0120163)	1/46	0.0872443	23.3158	72.2892	NR1H2
cls2	O3: Activated-cKO	Regulation Of Signal Transduction By P53 Class Mediator (GO:1901796)	1/47	0.0881803	22.8078	70.2344	RPL37
cls2	O3: Activated-cKO	Pyruvate Metabolic Process (GO:0006090)	1/50	0.0915419	21.4082	64.6301	ENO1
cls2	O3: Activated-cKO	Negative Regulation Of Response To Stimulus (GO:0048585)	1/52	0.0915419	20.5666	61.3022	NR1H2
cls2	O3: Activated-cKO	Arachidonic Acid Metabolic Process (GO:0019369)	1/52	0.0915419	20.5666	61.3022	PTGDS
cls2	O3: Activated-cKO	Spermatid Development (GO:0007286)	1/53	0.0915419	20.17	59.7456	ADAD2
cls2	O3: Activated-cKO	Negative Regulation Of Metabolic Process (GO:0009892)	1/53	0.0915419	20.17	59.7456	NR1H2
cls2	O3: Activated-cKO	NADH Dehydrogenase Complex Assembly (GO:0010257)	1/53	0.0915419	20.17	59.7456	NDUFS7
cls2	O3: Activated-cKO	Proton Motive Force-Driven Mitochondrial ATP Synthesis (GO:0042776)	1/53	0.0915419	20.17	59.7456	NDUFS7
cls2	O3: Activated-cKO	Mitochondrial Respiratory Chain Complex I Assembly (GO:0032981)	1/53	0.0915419	20.17	59.7456	NDUFS7
cls2	O3: Activated-cKO	Regulation Of Exocytosis (GO:0017157)	1/54	0.0915419	19.7885	58.2548	TPCN2
cls2	O3: Activated-cKO	Regulation Of Focal Adhesion Assembly (GO:0051893)	1/54	0.0915419	19.7885	58.2548	CAMSAP3
cls2	O3: Activated-cKO	Phosphatidylcholine Metabolic Process (GO:0046470)	1/55	0.0923303	19.4211	56.826	NR1H2
cls2	O3: Activated-cKO	Mitotic DNA Damage Checkpoint Signaling (GO:0044773)	1/56	0.0931026	19.067	55.4554	FZR1
cls2	O3: Activated-cKO	Endosome To Lysosome Transport (GO:0008333)	1/57	0.0936554	18.7256	54.1398	TPCN2
cls2	O3: Activated-cKO	Cilium Movement (GO:0003341)	1/59	0.0936554	18.078	51.6613	CAMSAP3
cls2	O3: Activated-cKO	Aerobic Respiration (GO:0009060)	1/59	0.0936554	18.078	51.6613	NDUFS7
cls2	O3: Activated-cKO	Glucose Metabolic Process (GO:0006006)	1/59	0.0936554	18.078	51.6613	ENO1
cls2	O3: Activated-cKO	Negative Regulation Of Cytokine-Mediated Signaling Pathway (GO:0001960)	1/59	0.0936554	18.078	51.6613	NR1H2
cls2	O3: Activated-cKO	Proton Motive Force-Driven ATP Synthesis (GO:0015986)	1/60	0.09437	17.7707	50.4928	NDUFS7
cls2	O3: Activated-cKO	Negative Regulation Of Intrinsic Apoptotic Signaling Pathway (GO:2001243)	1/61	0.0950709	17.4737	49.3682	ENO1
cls2	O3: Activated-cKO	Oxidative Phosphorylation (GO:0006119)	1/63	0.0964328	16.9083	47.2413	NDUFS7
cls2	O3: Activated-cKO	Regulation Of Cellular Catabolic Process (GO:0031329)	1/63	0.0964328	16.9083	47.2413	TPCN2
cls2	O3: Activated-cKO	Regulation Of Secretion By Cell (GO:1903530)	1/64	0.0970945	16.6391	46.235	TPCN2
cls2	O3: Activated-cKO	Regulation Of Cell-Matrix Adhesion (GO:0001952)	1/65	0.0977438	16.3783	45.264	CAMSAP3
