# Supplementary material for: Transcriptomic signatures of WNT-driven pathways and granulosa cell-oocyte interactions during primordial follicle activation
Source: PLoS One. 2024 Oct 23;19(10):e0311978. doi: 10.1371/journal.pone.0311978 (PMC11498688; doi:10.1371/journal.pone.0311978)
Supplement: S8 Table — (XLSX) [file pone.0311978.s016.xlsx]

## Sheet: Table S8
S8 Table. List of DEGs identified with the singleCellHayStack from the oocyte subpopulation dataset.
Gene	D_KL	FDR	cluster_k4	cluster_k5	cluster_k6
Oas1d	0.00635885	-28.0265	3	4	5
Pphln1	0.00634097	-27.739	2	2	3
Nlrp14	0.00628024	-26.7661	3	4	5
Gdf9	0.00621329	-25.7007	2	3	4
4933427D06Rik	0.00608077	-23.615	2	3	4
Pdia3	0.00607864	-23.5816	2	2	3
Pi4ka	0.00606247	-23.3294	2	2	3
Uhrf1	0.00605345	-23.189	2	2	3
Plekhg3	0.00603652	-22.9257	2	2	3
Oas1c	0.00603563	-22.9118	2	2	3
Copz1	0.0060259	-22.7608	2	3	4
Abcf3	0.0060226	-22.7097	2	3	4
Zp2	0.00600106	-22.3762	4	5	6
Cdc25b	0.0059569	-21.6953	4	5	6
Gm43069	0.00595152	-21.6127	3	4	5
Elac2	0.0059019	-20.8531	4	5	6
Paip2b	0.00588456	-20.5888	3	4	5
Lama2	0.00587492	-20.4422	2	3	4
Lrp5	0.0058597	-20.2111	2	3	4
Hdlbp	0.00585311	-20.1111	2	3	4
Zar1	0.00584713	-20.0207	3	4	5
Smarca2	0.00582694	-19.7155	2	3	4
Dnajb6	0.00581232	-19.4951	3	4	5
Zp3	0.00578968	-19.1547	4	5	6
Trak1	0.00577152	-18.8826	3	4	5
Tmem132c	0.00576755	-18.8232	4	5	6
Lrrc8b	0.00576517	-18.7876	4	5	6
Aplp2	0.00574676	-18.5129	2	3	4
4930562C15Rik	0.00574492	-18.4854	1	1	1
Hgs	0.00573933	-18.4022	4	5	6
Tmem191c	0.00571939	-18.1058	3	4	5
Slc6a9	0.00571516	-18.0431	4	5	6
Hnrnpu	0.0057117	-17.9918	2	3	4
Kpna7	0.00567616	-17.4666	3	4	5
Tax1bp1	0.00566416	-17.2901	3	4	5
Ywhag	0.00565903	-17.2147	3	4	5
Zmynd19	0.00565728	-17.189	3	4	5
Ncln	0.00561015	-16.4997	4	5	6
Aldh9a1	0.00559819	-16.3258	1	1	2
Ppp2r5d	0.00558337	-16.1107	2	2	3
Gm16477	0.00558076	-16.0729	2	3	4
G6pdx	0.00557757	-16.0267	3	4	5
Rhpn2	0.00556841	-15.8943	1	1	2
Calr	0.00556539	-15.8506	3	4	5
Utp4	0.0055653	-15.8493	3	4	5
Elobl	0.00556336	-15.8214	4	5	6
Card10	0.00556216	-15.804	2	3	4
Dop1b	0.00555136	-15.6483	3	4	5
Dbndd1	0.00555009	-15.6299	3	4	5
Pecr	0.00554934	-15.6191	3	4	5
1810014B01Rik	0.00554931	-15.6187	4	5	6
Wdr76	0.00552692	-15.2971	3	4	5
Ldhb-ps	0.00552609	-15.2852	1	1	1
Elp5	0.00552256	-15.2346	1	1	1
Coil	0.00552096	-15.2117	1	1	2
Hyou1	0.00551997	-15.1975	3	4	5
Tead2	0.005517	-15.155	2	3	4
Iqsec1	0.00551239	-15.0891	3	4	5
Gm13123	0.00550988	-15.0532	1	1	1
Fbxw27	0.00549279	-14.8093	3	4	5
Ftdc2	0.00548672	-14.723	2	3	4
Rpa1	0.00548529	-14.7028	1	1	1
Arf3	0.0054839	-14.683	4	5	6
Fryl	0.00548327	-14.674	2	3	4
Pcm1	0.00548325	-14.6736	4	5	6
Fam53c	0.00548205	-14.6566	3	4	5
Tacc3	0.00548182	-14.6534	3	4	5
Akt2	0.00547758	-14.5931	1	1	1
Bcar1	0.00547537	-14.5617	1	1	2
Vps39	0.00547041	-14.4914	1	1	1
Micu1	0.00546895	-14.4708	2	2	3
Csrp1	0.00546796	-14.4568	2	2	3
Ube2d3	0.00546739	-14.4487	2	2	3
E330034G19Rik	0.00546115	-14.3603	2	3	4
Dppa5c	0.00544856	-14.1824	4	5	6
Kpna2	0.00544715	-14.1625	3	4	5
Prdx2	0.00544026	-14.0654	3	4	5
Rpl27a	0.00543803	-14.034	4	5	6
Cdv3	0.00543786	-14.0316	4	5	6
Egr2	0.0054335	-13.9703	4	5	6
Tmem97	0.00543207	-13.9501	3	4	5
Lsp1	0.00543182	-13.9465	3	4	5
Myo10	0.00543107	-13.9361	3	4	5
B3gat2	0.00542721	-13.8817	3	4	5
Gm7536	0.00542502	-13.8511	1	1	2
Cdh1	0.00542012	-13.7823	4	5	6
Tmem102	0.00541874	-13.7629	2	3	4
Rnf187	0.00541799	-13.7525	3	4	5
Ap3b2	0.00541582	-13.7219	3	4	5
Ptch1	0.00541411	-13.6981	3	4	5
Abhd2	0.00541184	-13.6663	3	4	5
Gng12	0.00540478	-13.5675	1	1	1
Timm17a	0.00540443	-13.5626	4	5	6
Cnot1	0.00539214	-13.3909	4	5	6
Slc9a3r2	0.00538744	-13.3255	4	5	6
Col6a3	0.00538615	-13.3075	4	5	6
Usp12	0.00537927	-13.2118	4	5	6
Ubap2	0.00537745	-13.1865	4	5	6
Aldoa	0.00537437	-13.1438	1	1	2
Nin	0.00537347	-13.1313	2	3	4
Arel1	0.00537328	-13.1286	2	3	4
Sil1	0.00537305	-13.1254	4	5	6
Akap13	0.00537123	-13.1002	2	2	3
Wdr91	0.00536796	-13.0548	3	4	5
Asphd2	0.00536782	-13.0529	3	4	5
Eif2ak1	0.00536562	-13.0223	1	1	1
Gm9044	0.00536513	-13.0155	3	4	5
Pom121	0.00536209	-12.9734	4	5	6
Tcn2	0.00536074	-12.9547	3	4	5
Bahcc1	0.00535551	-12.8823	1	1	2
Akt2-ps	0.00535484	-12.8731	1	1	2
Sidt1	0.00535318	-12.8502	3	4	5
Zfhx3	0.00535009	-12.8074	3	4	5
Elmod2	0.0053493	-12.7965	3	4	5
Pebp1	0.00534832	-12.783	4	5	6
Stat3	0.00534493	-12.7362	3	4	5
Dppa5b	0.00534078	-12.679	3	4	5
Pacs1	0.00533839	-12.6461	3	4	5
Dusp18	0.00533605	-12.6138	1	1	2
Ern1	0.00533474	-12.5958	4	5	6
Myo5b	0.00533315	-12.574	2	3	4
Cds1	0.00533274	-12.5683	2	2	3
Tbc1d22a	0.00533045	-12.5369	3	4	5
Rpl7a	0.00532722	-12.4924	2	3	4
Gm10222	0.00532624	-12.4789	2	3	4
mt-Nd4l	0.00532624	-12.4789	3	4	5
Ubb	0.00532175	-12.4173	4	5	6
Yipf1	0.00531775	-12.3624	3	4	5
Slc23a3	0.00531684	-12.35	3	4	5
Lin28a	0.00531638	-12.3436	3	4	5
Kif4	0.00531545	-12.3309	3	4	5
Mef2d	0.00531356	-12.305	4	5	6
Mir6236	0.00530998	-12.256	4	5	6
Arl6ip1	0.00530778	-12.226	2	3	4
Mex3d	0.00530744	-12.2213	3	4	5
Ntpcr	0.00530662	-12.2101	3	4	5
Efhd1	0.00530627	-12.2053	4	5	6
Mtss2	0.00530513	-12.1897	4	5	6
Depdc5	0.00530499	-12.1878	3	4	5
Fbxw24	0.00530406	-12.1751	1	1	1
Ppt2	0.00530332	-12.1649	3	4	5
Optn	0.00530267	-12.1561	4	5	6
Spopl	0.00530189	-12.1455	3	4	5
Atp2a2	0.0052956	-12.0597	3	4	5
Gli2	0.00529471	-12.0475	1	1	2
Padi6	0.00529459	-12.0458	4	5	6
Cops4	0.00529346	-12.0304	4	5	6
Slc39a6	0.00529196	-12.01	4	5	6
Ldhb	0.00529189	-12.0091	3	4	5
Stat6	0.00529096	-11.9964	4	5	6
Cops9	0.00528836	-11.961	4	5	6
Ntan1	0.00528751	-11.9494	3	4	5
Gabarapl1	0.00528744	-11.9485	3	4	5
Prxl2b	0.00528383	-11.8993	2	3	4
Tecr	0.0052831	-11.8895	2	3	4
Rpsa-ps9	0.00528281	-11.8854	2	3	4
Rps27	0.00527805	-11.8208	2	3	4
Mospd1	0.00527779	-11.8173	2	3	4
Xpc	0.00527472	-11.7757	2	3	4
Gm5648	0.00527284	-11.7501	2	3	4
Rims4	0.00526695	-11.6703	2	3	4
Sgsm2	0.00526099	-11.5896	2	3	4
H6pd	0.00525947	-11.5691	2	3	4
Med14	0.00525945	-11.5689	2	3	4
Gm20460	0.00525516	-11.5109	2	3	4
Slc7a2	0.00525075	-11.4514	3	4	5
Man1a	0.0052488	-11.4251	4	5	6
Tle6	0.00524749	-11.4075	3	4	5
Gaa	0.00524744	-11.4068	1	1	1
Rpsa	0.00524555	-11.3813	4	5	6
Nobox	0.00524419	-11.363	4	5	6
Coro1c	0.00524394	-11.3596	3	4	5
Macroh2a1	0.00524254	-11.3408	2	3	4
Npm2	0.0052404	-11.312	1	1	2
Psmd4	0.00523952	-11.3001	2	3	4
Ly6c1	0.00523851	-11.2866	2	3	4
AC124742.1	0.00523832	-11.284	3	4	5
Gm42887	0.00523575	-11.2495	4	5	6
Eef2k	0.00523109	-11.1869	3	4	5
Surf1	0.0052279	-11.144	2	3	4
Gm8226	0.00522786	-11.1436	2	3	4
Rpph1	0.00522504	-11.1057	2	3	4
Jup	0.0052202	-11.041	2	2	3
Pls1	0.00521668	-10.9938	1	1	2
Kif20a	0.00521646	-10.9909	4	5	6
Gm37724	0.0052139	-10.9567	3	4	5
Eif3g	0.00521309	-10.9459	3	4	5
Aspg	0.00521125	-10.9213	2	3	4
Ttc34	0.00521022	-10.9076	1	1	1
Ppp1ca	0.00520971	-10.9007	4	5	6
Hmcn2	0.00520966	-10.9	1	1	1
Il17rc	0.00520388	-10.823	4	5	6
Adss	0.0052015	-10.7913	1	1	2
Gm43694	0.00520144	-10.7905	4	5	6
Csnk1e	0.00519628	-10.7218	4	5	6
Clptm1	0.00519446	-10.6976	4	5	6
Rpl7a-ps11	0.00519384	-10.6894	4	5	6
C2cd4c	0.00519357	-10.6858	2	3	4
Gtsf1	0.00519229	-10.6688	2	3	4
Tulp3	0.0051902	-10.641	1	1	2
Eef1akmt4	0.00518968	-10.6341	1	1	1
Plpp2	0.00518516	-10.5741	4	5	6
Cacybp	0.00518494	-10.5712	4	5	6
Gm10874	0.0051844	-10.5641	4	5	6
Scn10a	0.00518075	-10.5157	3	4	5
Zfp651	0.00518057	-10.5133	3	4	5
Phldb3	0.00517891	-10.4913	3	4	5
Lsm14b	0.00517741	-10.4715	2	3	4
Cdc25c	0.00517682	-10.4637	2	3	4
Cep128	0.0051749	-10.4383	3	4	5
Gm6158	0.00517475	-10.4363	3	4	5
Gm5619	0.00517467	-10.4353	3	4	5
Sult5a1	0.00517397	-10.426	3	4	5
Fzr1	0.00517231	-10.404	1	1	2
Galnt6os	0.00517145	-10.3927	2	3	4
Slc25a1	0.00517127	-10.3902	3	4	5
Slc24a2	0.00516653	-10.3277	1	1	1
Usp20	0.00516462	-10.3026	2	3	4
Mcm6	0.00516336	-10.2859	3	4	5
Gm5779	0.00516204	-10.2686	3	4	5
Slc45a3	0.00516077	-10.2518	3	4	5
Gm44183	0.00515775	-10.212	3	4	5
Gm45645	0.0051573	-10.2061	3	4	5
Mlycd	0.0051511	-10.1246	1	1	2
Tubg2	0.00514811	-10.0853	3	4	5
Gm45837	0.00514731	-10.0748	1	1	2
Zfp57	0.00514725	-10.074	1	1	2
Insrr	0.00514463	-10.0396	1	1	2
Nlrp4f	0.00514416	-10.0335	1	1	2
Gm42668	0.00514345	-10.0241	4	5	6
Dppa5a	0.00514179	-10.0024	3	4	5
Gorasp2	0.00514048	-9.98522	4	5	6
Taf6l	0.00513885	-9.96386	3	4	5
Ect2	0.00513841	-9.95812	1	1	2
Mcoln1	0.00513742	-9.94519	3	4	5
Rnf40	0.00513272	-9.8837	4	5	6
Dnah10	0.00513271	-9.88364	1	1	2
Sec13	0.00513168	-9.87013	3	4	5
Ctnnbl1	0.00512721	-9.81171	3	4	5
Crybg1	0.00512549	-9.78928	3	4	5
Stoml2	0.00512542	-9.78844	4	5	6
Eef2	0.00512433	-9.77424	4	5	6
Miox	0.00512373	-9.7663	3	4	5
A930017M01Rik	0.00512314	-9.75871	3	4	5
Oas1e	0.00512311	-9.75828	2	2	3
Astl	0.00512253	-9.75071	3	4	5
Ubb-ps	0.0051214	-9.73601	3	4	5
Abcc1	0.00511782	-9.68932	4	5	6
Rfpl4	0.0051178	-9.68907	3	4	5
Gm2026	0.005117	-9.67875	2	3	4
Sgsm1	0.00511654	-9.67266	4	5	6
Tacc2	0.00511498	-9.65245	3	4	5
Grhpr	0.00511418	-9.64201	2	3	4
Smap1	0.00511399	-9.63949	4	5	6
Pdia4	0.00511318	-9.62894	3	4	5
Cog4	0.00511301	-9.62678	3	4	5
Gm10123	0.00511239	-9.61868	3	4	5
G3bp2	0.005112	-9.61364	2	3	4
Dynlrb1	0.00511197	-9.61332	3	4	5
Gm19410	0.00511105	-9.60132	3	4	5
Pde2a	0.0051106	-9.59545	1	1	2
Map1s	0.00510924	-9.5778	1	1	1
Lamb1	0.00510921	-9.57749	4	5	6
Ly6a	0.00510588	-9.53424	1	1	1
Tmc4	0.0051055	-9.52927	4	5	6
Ptpn11	0.0051028	-9.49428	4	5	6
Glrx	0.00510159	-9.47859	4	5	6
Fhod3	0.00510153	-9.47777	3	4	5
Tent5c	0.00510128	-9.47465	4	5	6
Smagp	0.00509919	-9.44751	4	5	6
Ccdc24	0.00509783	-9.42991	4	5	6
Mtmr14	0.00509764	-9.42747	1	1	1
Gm36976	0.00509656	-9.41352	3	4	5
Lrrc59	0.00509651	-9.41286	4	5	6
Gm45663	0.0050927	-9.36362	3	4	5
Tcf3	0.00509143	-9.34721	4	5	6
Rps12-ps10	0.00509142	-9.34705	3	4	5
Sptan1	0.00508947	-9.32187	4	5	6
Kdelr1	0.00508481	-9.26179	3	4	5
Zp1	0.00508051	-9.20628	3	4	5
Bpgm	0.00507745	-9.167	4	5	6
Farp1	0.00507735	-9.16567	1	1	2
Il17rb	0.00507699	-9.16099	3	4	5
Rsc1a1	0.00507461	-9.13038	4	5	6
Pfdn6	0.00507438	-9.12745	3	4	5
Krt86	0.00507347	-9.11581	3	4	5
Arhgef17	0.00507222	-9.09973	4	5	6
mt-Co1	0.00507013	-9.07291	4	5	6
Svopl	0.00506879	-9.05564	4	5	6
Gpd1l	0.00506804	-9.04605	3	4	5
Mbl2	0.00506715	-9.03461	3	4	5
Dusp7	0.00506702	-9.03298	4	5	6
Plk1	0.00506439	-8.9993	3	4	5
Gm6710	0.00506403	-8.99465	3	4	5
Hyal3	0.00506331	-8.98547	2	3	4
Gm15929	0.00506317	-8.98363	2	3	4
Igdcc4	0.00506245	-8.97441	4	5	6
H4f16	0.00506223	-8.97161	3	4	5
Adamts13	0.00505956	-8.93739	2	3	4
Kif3a	0.00505873	-8.92676	2	3	4
Fau	0.00505754	-8.91163	2	3	4
Cldn4	0.00505615	-8.89386	3	4	5
Supt6	0.00505587	-8.89018	4	5	6
Actr1a	0.00505541	-8.88435	1	1	2
Odf2	0.00505487	-8.8775	3	4	5
Galm	0.00505436	-8.8709	1	1	2
Dym	0.00505034	-8.81957	1	1	1
mt-Atp6	0.00504832	-8.79377	2	3	4
Ergic3	0.00504631	-8.76817	1	1	1
Gm23238	0.0050455	-8.75794	3	4	5
Pinlyp	0.00504472	-8.74794	3	4	5
Rara	0.00504332	-8.73018	2	3	4
Tmem255b	0.00504091	-8.69948	3	4	5
Mocs1	0.00503719	-8.65215	3	4	5
Rab37	0.00503648	-8.6431	3	4	5
Rere	0.00503589	-8.63564	3	4	5
Aip	0.00503312	-8.60049	2	3	4
Sesn3	0.00503038	-8.56568	1	1	2
mt-Nd1	0.00502913	-8.54991	3	4	5
Olfr976	0.00502457	-8.49209	2	2	3
Galnt6	0.0050244	-8.48991	3	4	5
Fam234b	0.00502116	-8.4489	3	4	5
Cela1	0.00502114	-8.44862	3	4	5
Fxyd6	0.00502058	-8.44163	2	2	3
Hnrnpa2b1	0.00502007	-8.43519	4	5	6
Galnt16	0.00501965	-8.42979	4	5	6
Vps8	0.00501902	-8.42186	4	5	6
Ptger3	0.00501772	-8.40549	4	5	6
Rplp1	0.00501697	-8.396	3	4	5
Kcnk1	0.00501425	-8.36168	3	4	5
Fsd1	0.00501339	-8.35084	1	1	2
Csnk1d	0.00501046	-8.31383	3	4	5
Olfr716	0.00500918	-8.29777	1	1	1
Gm45901	0.00500805	-8.28345	1	1	2
Camta1	0.00500722	-8.27303	4	5	6
Scn5a	0.00500654	-8.26444	4	5	6
Plin3	0.00500653	-8.26434	4	5	6
Gm13341	0.00500528	-8.24865	3	4	5
Mboat7	0.00500465	-8.24071	3	4	5
Surf4	0.0050015	-8.20108	2	3	4
Gm15564	0.00500052	-8.18878	3	4	5
Ogdhl	0.0049999	-8.18094	3	4	5
Zmiz1	0.00499939	-8.17463	3	4	5
Akr1a1	0.00499932	-8.17377	1	1	2
Rgl2	0.0049975	-8.15084	3	4	5
Neil2	0.00499596	-8.13153	2	3	4
Snrnp200	0.00499519	-8.12187	3	4	5
Gm29216	0.00499445	-8.1126	3	4	5
Irf2bp2	0.00499309	-8.09548	4	5	6
Ccnb1ip1	0.0049927	-8.09068	3	4	5
Aurka	0.0049919	-8.08059	3	4	5
Gm5854	0.00498674	-8.01611	1	1	1
Rhbdd1	0.00498592	-8.00582	3	4	5
Gm28661	0.00498558	-8.00153	3	4	5
mt-Co2	0.00498558	-8.00153	4	5	6
Gm17494	0.00498342	-7.9745	3	4	5
Dcaf12	0.00498308	-7.97031	3	4	5
mt-Rnr2	0.00498292	-7.96835	1	1	1
Map3k11	0.00498208	-7.95778	1	1	2
Rps19	0.00498197	-7.95649	1	1	2
Gm9929	0.00498154	-7.95109	1	1	2
Ptges3-ps	0.00498105	-7.94501	3	4	5
Adgrg1	0.00498061	-7.93946	3	4	5
5430405H02Rik	0.00498044	-7.93728	3	4	5
Med23	0.00497956	-7.9263	4	5	6
Slc25a48	0.00497955	-7.92616	4	5	6
Gm10819	0.0049783	-7.91059	4	5	6
Creld2	0.00497817	-7.90901	4	5	6
Gm9035	0.00497546	-7.87524	3	4	5
Ibtk	0.00497485	-7.8676	1	1	2
Cyp27a1	0.00497415	-7.85887	3	4	5
Gm28439	0.00497413	-7.85866	3	4	5
Elp3	0.00497356	-7.8515	2	3	4
Plekhb2	0.00497174	-7.82893	3	4	5
Dscam	0.0049713	-7.82345	1	1	1
Triobp	0.00497113	-7.82132	1	1	1
Asap1	0.00497099	-7.81953	2	3	4
Gm19553	0.00496872	-7.79137	2	2	3
Rpl13	0.00496864	-7.79031	4	5	6
Cdh15	0.0049676	-7.77747	3	4	5
Rad51ap1	0.00496686	-7.76826	4	5	6
Ptk7	0.00496541	-7.75015	3	4	5
Herpud1	0.00496413	-7.73432	3	4	5
Gm17139	0.00496303	-7.7206	4	5	6
Gm14296	0.00496058	-7.69021	3	4	5
Gm13340	0.00496056	-7.68996	1	1	1
Fmr1	0.00496042	-7.68822	3	4	5
Gm7353	0.00495999	-7.68292	3	4	5
Rttn	0.00495949	-7.67677	1	1	1
Dnah7a	0.00495746	-7.65158	3	4	5
Fh1	0.00495667	-7.64186	2	3	4
Gpx3	0.00495654	-7.64023	1	1	1
Kcnma1	0.00495624	-7.63646	3	4	5
Mdm4	0.00495605	-7.63407	2	3	4
Jpt2	0.00495603	-7.63385	4	5	6
Mcm10	0.00495568	-7.62953	3	4	5
Gm14391	0.00495504	-7.62166	3	4	5
Rpl13-ps3	0.00495497	-7.62073	1	1	1
Sgcd	0.00495478	-7.61841	4	5	6
Gm44002	0.0049533	-7.60012	3	4	5
Prdx2-ps1	0.00495325	-7.59945	3	4	5
Dcakd	0.00495304	-7.59688	1	1	2
Med6	0.00495139	-7.57646	1	1	2
Gm19705	0.00494934	-7.55116	1	1	1
Gm15710	0.00494895	-7.54634	3	4	5
Gda	0.00494812	-7.53602	3	4	5
Trpv3	0.00494687	-7.52061	4	5	6
Ap2b1	0.00494684	-7.52023	3	4	5
Sf3a1	0.00494659	-7.5172	4	5	6
Otud1	0.00494626	-7.51313	4	5	6
Rnf213	0.00494574	-7.50665	4	5	6
Canx	0.00494545	-7.50307	4	5	6
Zmiz2	0.00494469	-7.49373	3	4	5
Akip1	0.00494278	-7.4702	3	4	5
Prkaa2	0.00494206	-7.4613	2	3	4
Nars	0.00494136	-7.45266	3	4	5
H1f8	0.00493865	-7.41929	4	5	6
Gm10073	0.00493792	-7.4103	4	5	6
Gm49804	0.00493632	-7.3907	3	4	5
Mindy4	0.00493599	-7.38663	3	4	5
Rps16	0.00493402	-7.36239	3	4	5
Tcl1	0.00493396	-7.36158	4	5	6
Zfp319	0.00493155	-7.33202	1	1	1
Gm44792	0.00493117	-7.32741	4	5	6
Katnb1	0.00492971	-7.30947	1	1	2
Rab11fip3	0.00492771	-7.28485	2	2	3
Ddb1	0.00492599	-7.26381	3	4	5
Aldh1l1	0.00492555	-7.25842	3	4	5
Ssbp3	0.00492522	-7.25445	4	5	6
Rpsa-ps10	0.00492426	-7.24263	3	4	5
Il1r2	0.00492319	-7.2295	4	5	6
Nfxl1	0.00492256	-7.22181	3	4	5
Gfm1	0.00492248	-7.22086	3	4	5
Ppib	0.00492081	-7.20046	2	3	4
Nktr	0.00491937	-7.1828	2	3	4
Nkain1	0.00491839	-7.17087	3	4	5
Snap47	0.00491836	-7.17045	2	3	4
Foxred2	0.00491677	-7.151	2	2	3
Suox	0.00491575	-7.13853	4	5	6
Syne3	0.00491563	-7.13709	2	3	4
Fdps	0.00491494	-7.12867	3	4	5
Gm20234	0.00491213	-7.09434	3	4	5
Bicra	0.00491078	-7.07795	3	4	5
Hs6st1	0.00491066	-7.07651	3	4	5
Gtf2a1	0.00491001	-7.06858	3	4	5
Pus10	0.00490922	-7.05895	1	1	1
Abhd4	0.0049092	-7.0587	1	1	2
Lrba	0.00490754	-7.03843	4	5	6
Gas5	0.0049055	-7.01356	3	4	5
Arf6	0.00490426	-6.99848	3	4	5
Ssh1	0.00490403	-6.99574	4	5	6
Gm8189	0.0049032	-6.98568	4	5	6
Gm10925	0.00490296	-6.9827	4	5	6
Ankrd44	0.00490103	-6.95929	1	1	2
Noc4l	0.00490062	-6.95432	1	1	1
Pgs1	0.00489942	-6.93968	1	1	2
Apoo	0.00489829	-6.92603	2	3	4
Syngr3	0.00489673	-6.90702	3	4	5
Maz	0.00489526	-6.88924	1	1	2
Dock1	0.00489417	-6.87598	3	4	5
Gm15758	0.00489293	-6.86095	1	1	1
Noto	0.00489206	-6.8505	1	1	2
Capns1	0.00489069	-6.8339	3	4	5
Senp2	0.00489022	-6.8282	1	1	1
Gm7331	0.0048877	-6.79771	1	1	2
Fam151a	0.00488731	-6.79295	1	1	2
Gm14295	0.00488664	-6.7849	4	5	6
Akt1s1	0.00488639	-6.78184	2	3	4
Stard7	0.00488555	-6.77178	4	5	6
Orc5	0.00488553	-6.7715	3	4	5
BC022960	0.00488468	-6.76127	3	4	5
Cltb	0.00488317	-6.74298	4	5	6
Etnk1	0.00488287	-6.73934	4	5	6
Ncl	0.00488169	-6.72509	4	5	6
Srsf3-ps	0.00488124	-6.71971	1	1	2
4933434E20Rik	0.00487928	-6.69605	1	1	2
Cfap77	0.00487858	-6.68759	4	5	6
Tgif2-ps2	0.00487851	-6.68683	3	4	5
Ppia	0.00487783	-6.67857	4	5	6
Rusc1	0.00487748	-6.67439	1	1	2
Akr1b3	0.00487656	-6.66334	2	3	4
Slk	0.00487566	-6.65251	3	4	5
Zfand2b	0.00487395	-6.63187	1	1	1
Zmpste24	0.00487379	-6.62996	3	4	5
Gm2007	0.00487364	-6.62812	3	4	5
Rps14	0.00487208	-6.60942	4	5	6
Pudp	0.00487201	-6.60854	4	5	6
Kcnn4	0.00487017	-6.58646	4	5	6
Nploc4	0.00486999	-6.58432	4	5	6
Grhl3	0.00486989	-6.58313	4	5	6
Zbed3	0.00486895	-6.5718	4	5	6
Ndc80	0.0048677	-6.55673	4	5	6
Brca2	0.00486678	-6.54574	3	4	5
Mettl3	0.00486643	-6.54157	3	4	5
mt-Cytb	0.00486512	-6.52586	3	4	5
Gnas	0.00486509	-6.52543	2	3	4
Gm20721	0.00486509	-6.52543	3	4	5
Hmga1	0.00486373	-6.50915	2	3	4
Cdk11b	0.00486254	-6.49491	3	4	5
Hist1h2bq	0.0048624	-6.49327	3	4	5
Wdr89	0.00486233	-6.49244	1	1	2
Mnt	0.00486213	-6.48996	3	4	5
Apbb2	0.0048613	-6.48011	2	3	4
Cdh13	0.00486112	-6.47784	1	1	2
Slc25a39	0.00485963	-6.46003	2	3	4
Gm6222	0.00485919	-6.4548	4	5	6
Gm45713	0.00485916	-6.4544	4	5	6
Eif4g3	0.00485677	-6.42591	3	4	5
Ncmap	0.00485658	-6.42358	4	5	6
Ankrd27	0.00485607	-6.41749	2	3	4
Gm32802	0.00485389	-6.3914	3	4	5
Cep170b	0.00485205	-6.36943	4	5	6
Gm24270	0.00485095	-6.3563	1	1	2
Eef2-ps2	0.00484979	-6.34247	4	5	6
Srp68	0.00484968	-6.34118	4	5	6
Klhl5	0.00484934	-6.3372	4	5	6
Vps26a	0.00484907	-6.33395	4	5	6
Gdap2	0.00484894	-6.33242	1	1	2
Arhgap10	0.00484882	-6.331	1	1	1
Rmrp	0.00484853	-6.32747	4	5	6
Rhbdf2	0.00484831	-6.32491	4	5	6
H2bc18	0.0048471	-6.31043	2	2	3
Tyk2	0.00484662	-6.30474	4	5	6
Gm9045	0.00484617	-6.29936	3	4	5
Ndufa6	0.0048456	-6.29257	4	5	6
Pdzd11	0.00484523	-6.28814	3	4	5
Dnah11	0.00484466	-6.28136	2	3	4
Mybl2	0.0048444	-6.27832	4	5	6
Nfu1	0.00484399	-6.27345	4	5	6
Accsl	0.00484352	-6.26782	1	1	2
Mrfap1	0.00484326	-6.2648	4	5	6
Tle3	0.00484321	-6.26411	1	1	1
Mipep	0.00484237	-6.25417	1	1	1
Pla2g15	0.00484217	-6.25179	3	4	5
Wnk2	0.0048421	-6.25099	4	5	6
Zxda	0.00484204	-6.25023	1	1	1
Ptges	0.00484029	-6.22942	2	2	3
Gm43738	0.00483976	-6.22316	2	2	3
Zfp553	0.00483898	-6.21394	2	3	4
Copa	0.00483723	-6.19311	1	1	2
Atp6v1b2	0.00483719	-6.19264	3	4	5
Esco2	0.00483646	-6.18402	1	1	1
Cox6b1	0.00483593	-6.17764	3	4	5
Serinc5	0.00483576	-6.1757	3	4	5
Trim24	0.00483552	-6.17279	4	5	6
Paox	0.00483499	-6.16653	3	4	5
Gm47272	0.00483419	-6.1571	2	3	4
Atf7	0.00483042	-6.11234	1	1	1
Hcst	0.00482949	-6.10143	2	2	3
Gm9049	0.0048293	-6.0991	2	3	4
Ptprr	0.00482834	-6.08776	3	4	5
Ooep	0.00482707	-6.07282	3	4	5
Nlrp4a	0.00482674	-6.0689	1	1	2
Mansc1	0.00482617	-6.06214	1	1	2
Nrg4	0.00482484	-6.04646	1	1	2
Gm13212	0.00482473	-6.04513	4	5	6
Acot7	0.00482323	-6.02738	4	5	6
Srgn	0.00482219	-6.01513	3	4	5
Gm29462	0.00482194	-6.01219	2	3	4
Gm14434	0.00482116	-6.00295	4	5	6
Kat14	0.00482002	-5.98954	4	5	6
Dlg2	0.00482	-5.98937	2	3	4
Clpb	0.00481989	-5.988	4	5	6
Uba52-ps	0.00481958	-5.98434	3	4	5
Rap1gap2	0.00481766	-5.96172	3	4	5
mt-Rnr1	0.00481691	-5.95286	3	4	5
Pdxdc1	0.00481685	-5.9522	4	5	6
Gm17229	0.00481682	-5.95187	3	4	5
Atp2c2	0.00481563	-5.93783	4	5	6
Dnah7c	0.00481274	-5.90383	1	1	1
Ubl7	0.00481194	-5.89449	2	3	4
Tert	0.00481072	-5.8801	3	4	5
Plbd2	0.00481071	-5.87996	2	3	4
Pnrc1	0.00481056	-5.87825	4	5	6
Eif2b1	0.00480971	-5.86823	4	5	6
H3f3c	0.00480865	-5.85576	1	1	2
Fam57a	0.00480819	-5.85042	3	4	5
Dctd	0.00480713	-5.83793	3	4	5
Gm21092	0.00480676	-5.83367	3	4	5
Tm9sf2	0.00480568	-5.82096	4	5	6
Plxnd1	0.00480559	-5.81989	1	1	2
Mfsd3	0.00480477	-5.81025	4	5	6
Hscb	0.00480277	-5.78684	3	4	5
Unc5a	0.004802	-5.7778	3	4	5
Bmyc	0.00480197	-5.77749	3	4	5
Cep41	0.0048017	-5.77436	1	1	2
Chd2	0.00480137	-5.77042	2	3	4
Naalad2	0.00480124	-5.7689	4	5	6
Lrrc28	0.00480082	-5.76402	3	4	5
Gm43401	0.00480036	-5.75861	3	4	5
Hdac11	0.00480026	-5.75748	4	5	6
Gm29103	0.00480003	-5.75479	1	1	2
Srsf7	0.00479887	-5.74127	3	4	5
Kbtbd8	0.00479827	-5.73417	1	1	2
Crebbp	0.00479804	-5.73151	4	5	6
Acot11	0.00479552	-5.70208	4	5	6
Klhl22	0.00479394	-5.68365	4	5	6
Gm12537	0.00479375	-5.68147	4	5	6
Sf1	0.00479373	-5.68121	3	4	5
Srf	0.00479306	-5.67332	4	5	6
Rhot1	0.00479105	-5.64991	3	4	5
Cops6	0.0047905	-5.64356	1	1	2
Pwwp3a	0.00479034	-5.64171	4	5	6
Gm9585	0.00478938	-5.63047	3	4	5
Gm5040	0.00478923	-5.62879	1	1	2
Hist1h2br	0.00478778	-5.61185	1	1	2
Pou5f1	0.00478741	-5.60753	4	5	6
Ints9	0.00478708	-5.60368	4	5	6
Olfr667	0.00478679	-5.60037	4	5	6
Fpgs	0.00478626	-5.59418	1	1	2
Rps15	0.00478618	-5.5932	4	5	6
Npc2	0.00478602	-5.5914	4	5	6
Ckap4	0.0047849	-5.5783	2	2	3
Myo5a	0.00478456	-5.57443	3	4	5
Cept1	0.00478433	-5.57177	2	3	4
Gm43693	0.00478396	-5.5674	3	4	5
Gm8451	0.00478234	-5.54857	3	4	5
Rps12-ps9	0.00477785	-5.49654	1	1	2
Tsga10ip	0.00477734	-5.49062	3	4	5
Lcp1	0.00477662	-5.48226	1	1	2
Slc35f3	0.00477569	-5.47152	3	4	5
mt-Nd2	0.00477531	-5.46705	2	3	4
Il34	0.00477453	-5.45803	3	4	5
Gm49333	0.00477319	-5.44253	3	4	5
Gm37110	0.00477256	-5.43522	3	4	5
Ddx49	0.00477253	-5.43486	3	4	5
Rps26	0.00477216	-5.43058	1	1	2
4930402H24Rik	0.00477144	-5.42232	3	4	5
Ccser1	0.00477084	-5.41538	4	5	6
Unc13c	0.00477028	-5.40893	1	1	2
Gm31219	0.00476976	-5.40284	4	5	6
BC005537	0.00476972	-5.40241	3	4	5
Chaf1b	0.00476943	-5.399	1	1	1
Eif3c	0.00476896	-5.39358	1	1	1
Rps12-ps16	0.00476817	-5.38449	1	1	2
Ppm1h	0.00476759	-5.3778	2	3	4
Ankrd36	0.00476705	-5.3716	2	3	4
Rbm26	0.00476608	-5.36039	4	5	6
Actr5	0.0047655	-5.35372	3	4	5
Dnah7b	0.00476452	-5.3424	3	4	5
Abcc3	0.0047642	-5.33864	2	3	4
Cox6c2	0.00476318	-5.32688	3	4	5
Grm4	0.00476304	-5.32532	3	4	5
Gm11808	0.00476256	-5.31983	2	3	4
Gnb4	0.00476111	-5.30312	3	4	5
Tspan9	0.00475983	-5.28837	1	1	1
Gm14812	0.00475974	-5.28731	3	4	5
Prmt7	0.00475951	-5.28463	1	1	1
Gm44313	0.00475879	-5.27633	1	1	1
Glis2	0.00475762	-5.26295	3	4	5
Rap1gds1	0.0047574	-5.26038	3	4	5
Atp4a	0.00475703	-5.25616	1	1	1
Mrps7	0.00475532	-5.23646	3	4	5
Gm44510	0.00475505	-5.23339	1	1	2
Slco4a1	0.00475396	-5.22083	2	2	3
Rpsa-ps2	0.00475374	-5.2184	4	5	6
Rnf114	0.00475314	-5.21145	4	5	6
Prdx1	0.00475131	-5.19042	3	4	5
Ninj1	0.00474869	-5.1605	2	3	4
Rpsa-ps7	0.00474834	-5.15643	1	1	2
Ccdc13	0.0047466	-5.13651	2	3	4
Ttll12	0.00474607	-5.13048	3	4	5
Col27a1	0.00474475	-5.11532	1	1	1
Gm10184	0.00474325	-5.09816	4	5	6
Gm50422	0.004743	-5.09538	4	5	6
Ccdc130	0.00474263	-5.09113	4	5	6
Serinc1	0.00474259	-5.09071	1	1	2
Ptpn21	0.00474241	-5.08855	3	4	5
H2-Ke6	0.00474229	-5.08728	1	1	2
Tm9sf1	0.00474146	-5.07776	1	1	2
Atp6ap2	0.00474142	-5.07726	3	4	5
Qsox1	0.00474127	-5.07562	2	2	3
Rab3d	0.0047407	-5.06912	1	1	1
Gm45827	0.00474009	-5.06214	1	1	1
Fntb	0.00473989	-5.05977	4	5	6
Vac14	0.00473987	-5.05954	3	4	5
Nkiras1	0.00473848	-5.04369	3	4	5
Gmps	0.00473811	-5.03952	3	4	5
Ptgfrn	0.00473775	-5.03541	3	4	5
Mterf4	0.00473681	-5.02472	2	3	4
Bmp7	0.00473565	-5.0115	3	4	5
Vdac3-ps1	0.00473538	-5.0084	4	5	6
Nfic	0.00473417	-4.99461	4	5	6
2010300C02Rik	0.00473415	-4.99444	3	4	5
Tpgs2	0.00473317	-4.98322	2	3	4
Tcfl5	0.00473299	-4.98121	3	4	5
Bin1	0.0047325	-4.97566	3	4	5
Taf10	0.00473238	-4.97422	2	2	3
Gm49361	0.00473059	-4.95384	3	4	5
Gm12397	0.00472838	-4.92875	3	4	5
Hnrnpdl	0.00472819	-4.92666	4	5	6
H3c14	0.00472814	-4.926	4	5	6
Morf4l1	0.00472801	-4.92459	2	3	4
Parp12	0.00472634	-4.90567	3	4	5
Tgm6	0.00472589	-4.90056	1	1	1
Gm13465	0.00472418	-4.88114	1	1	2
Btg4	0.00472416	-4.8809	2	3	4
Gm48273	0.0047233	-4.87112	3	4	5
Fbxw8	0.00472138	-4.84944	3	4	5
Ctbp1	0.00472027	-4.83686	3	4	5
Mir9-3hg	0.00471921	-4.82486	2	3	4
Ncor2	0.00471848	-4.81657	4	5	6
Tyw1	0.00471784	-4.80935	4	5	6
Epha8	0.00471707	-4.80063	4	5	6
mt-Ts1	0.00471664	-4.79575	4	5	6
Arrdc3	0.00471653	-4.79452	1	1	2
Hsp90b1	0.004715	-4.77725	1	1	2
Arrdc1	0.00471463	-4.77307	4	5	6
Spint1	0.00471416	-4.76774	2	3	4
Gm32717	0.00471412	-4.76734	1	1	2
Ubap2l	0.00471382	-4.76388	1	1	2
Pnldc1	0.00471347	-4.75994	4	5	6
Kank2	0.00471314	-4.75625	4	5	6
Trip12	0.00471181	-4.7412	4	5	6
Sema4b	0.00471095	-4.73152	1	1	2
Slc48a1	0.00471086	-4.73059	4	5	6
Gm4724	0.00471065	-4.72819	4	5	6
9530086O07Rik	0.00471017	-4.72275	1	1	2
Pprc1	0.00470999	-4.7207	4	5	6
Rnf38	0.00470946	-4.71479	3	4	5
Gipc1	0.00470945	-4.71463	1	1	2
Gm21596	0.00470927	-4.71263	3	4	5
Taf3	0.00470893	-4.70883	3	4	5
Rpl17	0.00470843	-4.70314	2	3	4
Rorc	0.00470822	-4.70076	3	4	5
Rps25	0.0047081	-4.69945	1	1	1
Psd2	0.00470684	-4.68531	2	2	3
Eif4a-ps4	0.00470677	-4.68453	2	2	3
Fabp5	0.00470632	-4.67945	2	2	3
Pdgfa	0.00470581	-4.67363	2	2	3
Zfp512	0.00470575	-4.67299	2	2	3
Nemp1	0.00470507	-4.66537	2	2	3
Gm5424	0.00470409	-4.65434	2	2	3
Pgbd5	0.00470391	-4.65228	2	2	3
Epb41l4b	0.00470383	-4.65146	4	5	6
Agap3	0.00470323	-4.64473	3	4	5
Gm5461	0.00470261	-4.63772	2	3	4
Lrfn4	0.00470235	-4.63486	1	1	1
Gm15756	0.00470229	-4.6341	4	5	6
P4hb	0.0047022	-4.63311	1	1	2
Zfp326	0.00470168	-4.62732	3	4	5
Gm37401	0.00470053	-4.61434	3	4	5
Hnrnpk	0.00470051	-4.61416	4	5	6
Uba52	0.00469921	-4.59958	4	5	6
Dgkz	0.00469889	-4.59595	1	1	1
Tdrd5	0.00469821	-4.58834	1	1	2
Eprs	0.00469817	-4.58787	1	1	1
Grik5	0.00469803	-4.58633	4	5	6
9330182L06Rik	0.00469707	-4.57558	3	4	5
Gyg	0.0046967	-4.57148	3	4	5
Chek1	0.00469652	-4.56939	3	4	5
5830417I10Rik	0.0046963	-4.56699	2	3	4
Cpeb3	0.00469629	-4.56682	3	4	5
Selenbp1	0.0046958	-4.56142	3	4	5
Gm9048	0.00469454	-4.54731	3	4	5
Eepd1	0.00469453	-4.54715	3	4	5
Pigb	0.00469395	-4.54061	4	5	6
Rnf44	0.00469347	-4.53532	4	5	6
Suv39h1	0.00469284	-4.52824	3	4	5
Rps15a	0.00469233	-4.52254	3	4	5
Tbrg1	0.00469223	-4.52146	1	1	2
Map3k5	0.00469166	-4.51504	2	3	4
G430095P16Rik	0.00469155	-4.51379	3	4	5
Gm44588	0.00469139	-4.51204	4	5	6
Slc27a2	0.00469122	-4.51008	4	5	6
Abtb2	0.00469111	-4.50888	3	4	5
Rnf14	0.0046909	-4.50656	3	4	5
Gm8652	0.00469047	-4.5018	3	4	5
Eif3d	0.00469036	-4.50053	1	1	1
Ikbkb	0.00469022	-4.49891	3	4	5
Dld	0.00469004	-4.49691	3	4	5
Prmt5	0.00468909	-4.48639	2	3	4
Umod	0.00468857	-4.48052	2	3	4
Prr5	0.00468835	-4.47811	4	5	6
Luc7l3	0.00468809	-4.4752	3	4	5
Tmem259	0.00468795	-4.47359	3	4	5
Rab11a	0.00468776	-4.47148	2	3	4
Sppl3	0.00468764	-4.47018	3	4	5
Gm44732	0.00468731	-4.46644	3	4	5
Ccdc137	0.00468696	-4.46256	3	4	5
Zfand1	0.0046866	-4.45854	3	4	5
Gm7901	0.00468647	-4.45707	1	1	1
Nsf	0.00468646	-4.45705	3	4	5
Pcbp3	0.00468645	-4.45693	3	4	5
Rps12-ps4	0.00468527	-4.44372	3	4	5
Gstt2	0.00468517	-4.44258	1	1	1
Gpaa1	0.00468515	-4.44241	4	5	6
Gm10443	0.00468512	-4.4421	1	1	1
Ift122	0.004685	-4.44077	4	5	6
Def8	0.00468474	-4.43785	4	5	6
Mapre2	0.0046845	-4.43519	3	4	5
Usp2	0.00468254	-4.41329	3	4	5
AC161374.3	0.0046822	-4.40953	4	5	6
Fxr1	0.00468085	-4.39453	1	1	2
Egln2	0.00468048	-4.39044	4	5	6
Ctsf	0.00467998	-4.38482	3	4	5
Ssx2ip	0.00467943	-4.37875	3	4	5
Ddx19a	0.0046783	-4.36616	3	4	5
Gm13938	0.0046776	-4.35838	3	4	5
Stard5	0.00467752	-4.35752	1	1	2
Sf3b3	0.00467741	-4.35626	4	5	6
Pacsin2	0.00467623	-4.34324	4	5	6
Nfkbid	0.00467608	-4.34155	3	4	5
Adra2b	0.00467493	-4.32877	4	5	6
Foxr1	0.00467478	-4.3271	3	4	5
Ndc1	0.0046744	-4.32285	4	5	6
Ranbp9	0.00467326	-4.31022	3	4	5
Uqcrc1	0.00467274	-4.3045	1	1	2
Ddi2	0.00467256	-4.30253	4	5	6
Frmpd1	0.0046717	-4.29292	4	5	6
Rtn4r	0.00467154	-4.29114	1	1	2
Tmem106a	0.00467091	-4.28421	3	4	5
Adh5	0.00466888	-4.26176	4	5	6
Rpl7a-ps5	0.00466877	-4.26055	3	4	5
Tesc	0.00466873	-4.26011	3	4	5
Rfx2	0.00466862	-4.25885	3	4	5
Hes6	0.00466815	-4.25372	2	3	4
Lurap1l	0.00466771	-4.24881	1	1	2
Tasor	0.00466758	-4.24737	4	5	6
Tnrc18	0.0046673	-4.24427	1	1	2
Pigo	0.00466726	-4.24388	3	4	5
Dcaf4	0.00466674	-4.23812	2	3	4
Tmem108	0.00466659	-4.2364	3	4	5
Rps29	0.00466645	-4.23495	2	3	4
Pla2g4f	0.00466569	-4.2265	1	1	2
Galk1	0.00466485	-4.21724	2	3	4
Gm17120	0.00466388	-4.20656	1	1	1
Lypd3	0.00466311	-4.19802	1	1	2
Srrm2	0.00466266	-4.19301	1	1	2
Osbpl10	0.00466202	-4.18601	3	4	5
Pdlim3	0.00466092	-4.1739	1	1	2
Dnm1l	0.00466043	-4.16843	1	1	2
Chdh	0.00465994	-4.16311	4	5	6
Skap1	0.00465912	-4.15403	4	5	6
Rxrb	0.0046589	-4.15165	3	4	5
Gm15246	0.00465808	-4.14255	2	3	4
Rpl37rt	0.00465756	-4.13682	4	5	6
Ap3b1	0.00465732	-4.13426	3	4	5
Rfx5	0.00465635	-4.12353	3	4	5
Dgcr6	0.00465605	-4.12023	3	4	5
Gm44164	0.00465556	-4.11484	1	1	1
Afap1l2	0.00465505	-4.10925	1	1	2
Set	0.00465499	-4.10865	3	4	5
Igf2bp2	0.00465471	-4.10549	1	1	1
Slc9a4	0.00465302	-4.08691	4	5	6
Dnajb12	0.00465278	-4.08429	3	4	5
Cspp1	0.00465271	-4.08353	3	4	5
Serpini1	0.00465253	-4.08163	4	5	6
Rnf31	0.00465252	-4.08151	4	5	6
Phf14	0.00465222	-4.07815	3	4	5
Prrc2a	0.00465209	-4.07678	3	4	5
Riok1	0.00465129	-4.06796	1	1	2
2610005L07Rik	0.004651	-4.06482	3	4	5
Cd320	0.00465086	-4.06323	3	4	5
Stard10	0.00465083	-4.06298	3	4	5
Marchf8	0.00465043	-4.05853	1	1	1
Trpm7	0.00464999	-4.05375	2	3	4
Ttyh3	0.00464955	-4.04885	4	5	6
Pitrm1	0.00464925	-4.04558	3	4	5
Exosc8	0.00464839	-4.03613	2	3	4
Orc4	0.00464805	-4.03243	4	5	6
Zyg11b	0.00464718	-4.0229	4	5	6
Rps7	0.00464705	-4.02149	3	4	5
Mus81	0.0046465	-4.01546	1	1	2
Npc1	0.00464646	-4.01509	4	5	6
Gm6063	0.00464633	-4.01359	1	1	2
Gm2451	0.00464607	-4.01078	3	4	5
Gstk1	0.00464504	-3.99954	1	1	1
Gm45289	0.00464501	-3.99915	3	4	5
Sypl	0.00464435	-3.9919	2	3	4
Hibadh	0.00464401	-3.98825	3	4	5
E530011L22Rik	0.0046436	-3.98375	4	5	6
Tspan33	0.00464238	-3.97039	3	4	5
Vav3	0.00464183	-3.9644	2	3	4
Gnmt	0.00464173	-3.96328	3	4	5
Pacs2	0.00464173	-3.96326	3	4	5
Pxmp4	0.00464169	-3.96293	3	4	5
Lsm6	0.00464163	-3.96223	3	4	5
Copz2	0.00464052	-3.95007	2	3	4
Cxadr	0.00464045	-3.94936	3	4	5
Rbm18	0.00463981	-3.94231	3	4	5
Clstn1	0.00463966	-3.94072	4	5	6
Rfxank	0.00463861	-3.92922	3	4	5
Cbx1	0.00463836	-3.9265	4	5	6
Klhl15	0.00463797	-3.92234	3	4	5
Mtf1	0.00463797	-3.92226	2	3	4
Gm43042	0.00463763	-3.91861	3	4	5
Dock6	0.00463755	-3.91774	2	3	4
Gm25911	0.004637	-3.91166	4	5	6
Ttc9c	0.00463642	-3.90535	1	1	1
Gm12918	0.0046364	-3.90517	2	3	4
Mex3a	0.00463608	-3.90171	4	5	6
Gm22513	0.00463523	-3.89245	4	5	6
Gm47948	0.00463483	-3.88809	3	4	5
Gm6807	0.00463438	-3.88319	2	3	4
Itpk1	0.00463437	-3.88308	1	1	2
Rpl13-ps6	0.00463413	-3.88049	1	1	2
Sumo3	0.00463408	-3.87986	3	4	5
Gsr	0.00463365	-3.87519	3	4	5
Xdh	0.0046336	-3.87466	3	4	5
1700101I11Rik	0.00463225	-3.86004	3	4	5
Usp8	0.00463143	-3.85107	1	1	1
Myh9	0.00463136	-3.85036	3	4	5
Wdr19	0.00462988	-3.83427	1	1	2
Gm15725	0.00462955	-3.83068	1	1	2
Prrt2	0.0046293	-3.82789	3	4	5
Slc7a11	0.00462906	-3.82532	1	1	1
Gabbr1	0.00462879	-3.82246	1	1	1
Gm12009	0.00462718	-3.80498	2	3	4
Tubb4b	0.00462681	-3.8009	3	4	5
Per1	0.0046265	-3.7976	2	3	4
Mad2l2	0.00462632	-3.79557	3	4	5
Gm49369	0.00462603	-3.79245	3	4	5
Snrpg	0.00462589	-3.79097	2	2	3
Ncaph	0.00462555	-3.78723	3	4	5
Chchd2	0.00462536	-3.78522	3	4	5
Hp1bp3	0.00462512	-3.78257	1	1	1
Gm13572	0.00462488	-3.78001	3	4	5
Gigyf1	0.00462425	-3.77323	3	4	5
Megf8	0.00462391	-3.76955	3	4	5
Smap2	0.00462385	-3.76882	1	1	2
Gm10259	0.00462257	-3.75494	3	4	5
Ttc37	0.00462157	-3.74415	2	3	4
Sergef	0.00462147	-3.7431	3	4	5
Gm14326	0.00462122	-3.74041	4	5	6
Gm42743	0.00462118	-3.73993	3	4	5
Gm24187	0.00462069	-3.73469	3	4	5
Nrap	0.00462039	-3.73136	1	1	2
Ddx6	0.00462038	-3.73133	1	1	2
Zbtb46	0.0046203	-3.73048	4	5	6
F2	0.00461943	-3.72106	3	4	5
Abca3	0.00461936	-3.72031	4	5	6
Btf3l4	0.00461897	-3.71604	4	5	6
Txnip	0.00461858	-3.71183	4	5	6
Marchf6	0.00461831	-3.7089	4	5	6
Angpt2	0.00461693	-3.694	2	2	3
Kxd1	0.00461669	-3.69146	4	5	6
Yme1l1	0.00461659	-3.69036	1	1	2
Dele1	0.00461598	-3.68375	3	4	5
Foxo4	0.00461593	-3.68323	1	1	2
Sympk	0.00461511	-3.67437	4	5	6
Rhd	0.00461504	-3.6736	1	1	1
Rps12-ps3	0.00461489	-3.67206	3	4	5
Gm9824	0.00461458	-3.66869	3	4	5
6720427I07Rik	0.00461331	-3.65502	3	4	5
Setx	0.00461244	-3.64561	4	5	6
Lrch4	0.00461167	-3.63728	3	4	5
Trnp1	0.00461165	-3.63713	3	4	5
Gm37676	0.00461139	-3.63436	3	4	5
Klhl29	0.0046108	-3.62795	3	4	5
Amz2	0.00460881	-3.60655	4	5	6
Arglu1	0.00460857	-3.60399	4	5	6
Sbk1	0.00460846	-3.60277	4	5	6
Nceh1	0.00460827	-3.60072	3	4	5
Agpat1	0.00460727	-3.58997	3	4	5
Hacd2	0.00460717	-3.58892	2	3	4
Elk4	0.00460712	-3.58845	1	1	2
Srrt	0.00460577	-3.57388	1	1	2
Hspa12a	0.00460518	-3.56754	3	4	5
Gm24865	0.0046048	-3.56351	1	1	2
Gm14322	0.00460451	-3.56043	3	4	5
Mfsd13a	0.00460426	-3.55774	3	4	5
Pard6b	0.00460421	-3.55717	2	2	3
Ankrd13a	0.00460368	-3.55144	3	4	5
Pdha1	0.00460356	-3.55018	2	3	4
Gm38344	0.00460309	-3.54514	3	4	5
Arhgef16	0.00460273	-3.54125	3	4	5
Osbpl5	0.00460226	-3.53624	4	5	6
Slc6a7	0.0046018	-3.53139	3	4	5
Rpl13a	0.00460175	-3.53082	4	5	6
Slc15a1	0.00460121	-3.52501	4	5	6
Gm15978	0.00460067	-3.51926	3	4	5
D630045J12Rik	0.00460066	-3.51915	3	4	5
Thop1	0.00460007	-3.51284	4	5	6
Med25	0.00459975	-3.50937	3	4	5
Cox4i2	0.00459959	-3.50767	1	1	1
Nelfa	0.00459903	-3.50165	3	4	5
Anxa6	0.00459858	-3.49689	2	3	4
Fbl	0.00459853	-3.4963	2	3	4
Rpl14	0.00459799	-3.49051	1	1	2
Acy3	0.00459782	-3.48876	3	4	5
Zfp362	0.00459755	-3.48586	2	3	4
Fam220a	0.00459755	-3.48585	3	4	5
Fmn2	0.00459698	-3.47978	3	4	5
Gm43916	0.00459673	-3.47709	3	4	5
Nup62	0.00459657	-3.47537	3	4	5
Pkib	0.00459651	-3.47479	3	4	5
Med27	0.00459617	-3.4711	1	1	1
Rangap1	0.00459587	-3.46793	1	1	2
mt-Nd4	0.00459558	-3.46484	3	4	5
Gjb2	0.00459526	-3.46141	4	5	6
Gm5559	0.00459508	-3.45943	4	5	6
Hyal1	0.00459482	-3.45667	4	5	6
Gm47469	0.00459379	-3.44574	4	5	6
Dsp	0.00459348	-3.44241	2	3	4
Gm45277	0.00459325	-3.43992	1	1	1
Mier2	0.00459273	-3.43438	1	1	2
Tgif2	0.00459247	-3.43162	1	1	2
Adrm1	0.00459178	-3.42421	1	1	2
Smad3	0.00459158	-3.42212	4	5	6
Crtc2	0.00459103	-3.41622	1	1	2
Npm3	0.00459075	-3.41329	1	1	1
Tet3	0.00459058	-3.41141	2	3	4
Gm23935	0.00459054	-3.41109	1	1	2
Ttyh2	0.00459049	-3.41053	1	1	2
Kcnq1	0.00459047	-3.41026	1	1	2
Gpr143	0.0045904	-3.4095	3	4	5
Tmem63a	0.00459031	-3.40854	4	5	6
Slc13a4	0.00458981	-3.40323	1	1	2
Champ1	0.00458966	-3.40169	3	4	5
Psmc2	0.00458913	-3.39598	4	5	6
Bub1b	0.00458907	-3.39541	2	3	4
Fads3	0.00458886	-3.39313	3	4	5
Gm7808	0.00458819	-3.38601	1	1	2
Mtor	0.00458779	-3.38172	4	5	6
Med12l	0.00458732	-3.37675	1	1	2
Cct2	0.00458719	-3.3754	4	5	6
Fus	0.00458695	-3.37284	3	4	5
Idh3g	0.00458651	-3.36813	4	5	6
Nacc2	0.00458624	-3.36529	4	5	6
Gm44087	0.00458591	-3.36177	4	5	6
Tle4	0.00458563	-3.35884	4	5	6
Naa80	0.00458563	-3.35879	3	4	5
Dlc1	0.00458547	-3.3571	4	5	6
Lrp11	0.00458538	-3.35618	3	4	5
Ddx17	0.00458443	-3.34604	2	3	4
Aimp2	0.00458357	-3.33689	2	3	4
Disc1	0.0045835	-3.33621	2	3	4
Poc1a	0.00458311	-3.33202	3	4	5
Rela	0.00458252	-3.32574	2	2	3
Zfp213	0.00458223	-3.32265	1	1	2
Gm20605	0.00458174	-3.31751	4	5	6
Gm20545	0.00458154	-3.31534	2	3	4
Anapc7	0.0045815	-3.31494	3	4	5
Mknk2	0.00458141	-3.31401	3	4	5
Khdrbs1	0.00458127	-3.3125	3	4	5
Ctsa	0.00457963	-3.29515	4	5	6
Fam222b	0.0045789	-3.28739	3	4	5
Rpl37	0.00457864	-3.2846	2	3	4
Gm30467	0.00457689	-3.26616	4	5	6
Ttc1	0.00457652	-3.26217	3	4	5
Olfr624	0.00457635	-3.26046	3	4	5
Cnpy4	0.00457594	-3.25608	3	4	5
Eif4b	0.00457554	-3.25179	3	4	5
Nadk	0.0045755	-3.25138	4	5	6
Zfp449	0.0045754	-3.25033	4	5	6
Foxj2	0.00457507	-3.24691	2	3	4
Marf1	0.00457355	-3.23078	3	4	5
Itsn2	0.00457325	-3.22769	1	1	2
Ecd	0.00457308	-3.22581	4	5	6
Lrrc47	0.00457303	-3.2253	3	4	5
Celf2	0.004573	-3.22502	3	4	5
D6Ertd474e	0.0045711	-3.20493	4	5	6
Ilvbl	0.00457107	-3.20462	3	4	5
Pkmyt1	0.00457085	-3.20233	1	1	1
Nedd1	0.00457082	-3.20198	2	3	4
2700062C07Rik	0.00457074	-3.20114	3	4	5
Cenpn	0.00457019	-3.19535	3	4	5
Gtf2b	0.00457004	-3.19379	3	4	5
Gm6170	0.00456987	-3.19197	3	4	5
Eif2s2	0.00456986	-3.1919	4	5	6
Srp54a	0.00456915	-3.18441	1	1	2
Llgl1	0.00456895	-3.1823	4	5	6
Hadhb	0.00456836	-3.17607	4	5	6
Tbc1d22b	0.00456816	-3.174	1	1	2
Ccno	0.00456788	-3.17102	4	5	6
Prex2	0.00456753	-3.16731	4	5	6
Ndufa1	0.00456739	-3.16582	1	1	2
Hsph1	0.0045671	-3.16275	1	1	2
Kremen1	0.00456706	-3.16239	1	1	2
Sem1	0.004567	-3.16173	1	1	1
Efhd2	0.00456694	-3.16117	3	4	5
Gm4631	0.00456649	-3.15642	3	4	5
Gle1	0.00456586	-3.14972	4	5	6
Gm20075	0.00456539	-3.14486	3	4	5
Gm47854	0.00456534	-3.14425	3	4	5
Odc1	0.00456533	-3.14416	4	5	6
Sgta	0.00456522	-3.14299	4	5	6
AI837181	0.00456491	-3.13979	1	1	2
Dctn5	0.00456487	-3.13938	2	3	4
Ptgds	0.0045645	-3.13546	2	3	4
Adamts9	0.00456421	-3.13244	1	1	1
Gtf3c1	0.00456394	-3.12954	3	4	5
Rnf126	0.00456387	-3.12887	1	1	1
Gm42742	0.00456333	-3.12318	2	3	4
Zfp598	0.00456256	-3.11509	1	1	2
Zmat3	0.0045622	-3.11133	4	5	6
Nrd1	0.00456181	-3.10724	1	1	2
E330021D16Rik	0.0045618	-3.10712	4	5	6
Cops5	0.00456178	-3.10689	4	5	6
Hid1	0.00456134	-3.10224	2	2	3
Sh3glb2	0.00456104	-3.09907	3	4	5
Prpf8	0.00456022	-3.0905	3	4	5
Zbtb7a	0.00456003	-3.08853	3	4	5
Pik3c2a	0.00455996	-3.08783	1	1	2
Gm43119	0.00455982	-3.08637	1	1	2
Mov10	0.00455941	-3.08207	2	3	4
Epp13	0.00455913	-3.07913	2	3	4
Gm45553	0.0045591	-3.07874	2	3	4
Rpa2	0.00455904	-3.07814	3	4	5
Cbx4	0.00455893	-3.07699	3	4	5
Zwint	0.00455846	-3.07203	1	1	1
4930551O13Rik	0.00455797	-3.06693	3	4	5
Ak6	0.00455783	-3.06542	3	4	5
Rab3gap1	0.00455769	-3.06403	1	1	2
Kmt2b	0.00455768	-3.06384	3	4	5
Nup188	0.00455737	-3.06067	1	1	2
Sspnos	0.00455665	-3.05314	3	4	5
Spast	0.00455662	-3.05276	3	4	5
Fam189b	0.00455647	-3.05122	2	3	4
2210418O10Rik	0.00455641	-3.05055	4	5	6
Dab2ip	0.00455621	-3.04847	1	1	1
Cdk5rap2	0.00455619	-3.04832	3	4	5
Spata25	0.00455573	-3.04346	1	1	2
Gm36958	0.00455536	-3.03965	4	5	6
Olfr77	0.00455535	-3.03952	3	4	5
Scarb1	0.00455526	-3.03855	1	1	2
Sh2b3	0.00455514	-3.03728	3	4	5
Ncapd3	0.00455503	-3.0362	3	4	5
Gm20431	0.00455486	-3.03433	3	4	5
Gm47283	0.00455448	-3.03044	1	1	1
Gm17205	0.00455443	-3.02985	2	2	3
Fyn	0.00455415	-3.02697	2	2	3
Abca1	0.0045536	-3.02115	2	2	3
Rbm38	0.00455337	-3.01874	2	2	3
Plekhg5	0.00455333	-3.0184	2	2	3
Pagr1a	0.00455325	-3.01757	2	2	3
Pcif1	0.00455298	-3.01469	2	2	3
Asz1	0.00455283	-3.01318	2	2	3
Dnajc15	0.0045521	-3.00549	2	2	3
Reep3	0.00455203	-3.0048	2	2	3
Ctdspl	0.00455182	-3.00256	2	2	3
