# Supplementary material for: Transcriptomic signatures of WNT-driven pathways and granulosa cell-oocyte interactions during primordial follicle activation
Source: PLoS One. 2024 Oct 23;19(10):e0311978. doi: 10.1371/journal.pone.0311978 (PMC11498688; doi:10.1371/journal.pone.0311978)
Supplement: S9 Table — Top 10 terms were listed for the two databases. (XLSX) [file pone.0311978.s017.xlsx]

## Sheet: Table S9
S9 Table. Disease database showing ovarian or WNT related defeacts were at top of the erichment table. Top 10 terms were listed for the two databases.
Database	Term	Overlap	P-value	Adjusted P-value	Old P-value	Old Adjusted P-value	Odds Ratio	Combined Score	Genes
UK Biobank GWAS v1	Age at menopause 3581 raw	3/57	0.018907	0.914129	0	0	5.62621	22.3261	DDX17;AKAP13;SLCO4A1
UK Biobank GWAS v1	Left 3mm strong meridian 5135 raw	5/177	0.0316264	0.914129	0	0	2.95668	10.2117	AKAP13;AREL1;JUP;HMGA1;ASAP1
UK Biobank GWAS v1	Age started wearing glasses/contact lenses 2217 raw	4/128	0.038542	0.914129	0	0	3.27203	10.6538	VAV3;DLG2;LAMA2;MYO5B
UK Biobank GWAS v1	Had menopause 2724	2/32	0.0398246	0.914129	0	0	6.72517	21.677	SLCO4A1;FRYL
UK Biobank GWAS v1	Accpeted invitation to complete dietary questionnaire 110001	1/5	0.0485341	0.914129	0	0	25.1244	76.0135	MAP3K5
UK Biobank GWAS v1	Takes iron 6179 5	1/5	0.0485341	0.914129	0	0	25.1244	76.0135	CCDC13
UK Biobank GWAS v1	Soft cheese intake 102830	3/84	0.0508255	0.914129	0	0	3.74568	11.1597	LRP5;QSOX1;APBB2
UK Biobank GWAS v1	Alzheimer's disease/dementia in siblings 20111 10	1/6	0.0579559	0.914129	0	0	20.0985	57.2419	DLG2
UK Biobank GWAS v1	Panic attacks diagnosed by a professional 20544 6	1/6	0.0579559	0.914129	0	0	20.0985	57.2419	NEDD1
MSigDB Oncogenic Signatures	WNT UP.V1 UP	5/180	0.0336401	0.889999	0	0	2.90555	9.85574	BTG4;FABP5;MYO5B;MTF1;CKAP4
MSigDB Oncogenic Signatures	CRX NRL DN.V1 DN	4/130	0.040429	0.889999	0	0	3.21977	10.3297	PDIA3;NIN;SPINT1;QSOX1
MSigDB Oncogenic Signatures	CAMP UP.V1 UP	5/200	0.0490856	0.889999	0	0	2.60489	7.85163	PDIA3;HDLBP;HNRNPU;PPIB;COPZ1
MSigDB Oncogenic Signatures	PDGF ERK DN.V1 UP	4/147	0.0585532	0.889999	0	0	2.83455	8.04393	PDIA3;EXOSC8;HDLBP;PTGDS
MSigDB Oncogenic Signatures	BCAT GDS748 DN	2/47	0.0788987	0.889999	0	0	4.48005	11.3775	PDHA1;ARL6IP1
MSigDB Oncogenic Signatures	ATF2 S UP.V1 DN	4/187	0.115232	0.889999	0	0	2.21047	4.77639	ABCC3;PARD6B;JUP;LAMA2
MSigDB Oncogenic Signatures	PRC1 BMI UP.V1 DN	4/192	0.123578	0.889999	0	0	2.15113	4.49776	NIN;SLCO4A1;HYAL3;PTGDS
MSigDB Oncogenic Signatures	RPS14 DN.V1 UP	4/192	0.123578	0.889999	0	0	2.15113	4.49776	SPINT1;ANXA6;PDGFA;PTGDS
MSigDB Oncogenic Signatures	PRC2 EDD UP.V1 UP	4/193	0.125277	0.889999	0	0	2.13964	4.44451	JUP;USP20;BUB1B;GALK1
MSigDB Oncogenic Signatures	P53 DN.V1 UP	4/194	0.126987	0.889999	0	0	2.12827	4.39205	DSP;APBB2;FYN;MAP3K5
