# Supplementary material for: Transcriptomic signatures of WNT-driven pathways and granulosa cell-oocyte interactions during primordial follicle activation
Source: PLoS One. 2024 Oct 23;19(10):e0311978. doi: 10.1371/journal.pone.0311978 (PMC11498688; doi:10.1371/journal.pone.0311978)
Supplement: S10 Table — (XLSX) [file pone.0311978.s018.xlsx]

## Sheet: qPCR primer information
S10 Table. List of primer sequences for scRT-qPCR analysis.
Ensembl Transcript ID	Gene name	Forward primer sequences (5′→3′)	Reverse primer sequences (5′→3′)
ENSMUST00000118875.7	Gapdh	CAAGGAGTAAGAAACCCTGGACC	CGAGTTGGGATAGGGCCTCT
ENSMUST00000107912.7	Nr1h2	CCAGGAGATTGTGGACTTTGCC	TCTGTCTCGTGGTTGTAGCGTC
ENSMUST00000080926.12	Eno1	TACCGCCACATTGCTGACTTGG	GCTTGTTGCCAGCATGAGAACC
ENSMUST00000028836.6	Bmp2	AACACCGTGCGCAGCTTCCATC	CGGAAGATCTGGAGTTCTGCAG
ENSMUST00000048371.14	Tsc22d1	AAACGCTTCCGTGAGACTTG	TCACCGCATACATCAAATGG
ENSMUST00000003640.3	Fosb	CGAGAAGAGACACTTACCCCA	GTTTCCGCCTGAAGTCGATCT
